# Supplementary material for: Using Salivary Biomarkers for Stress Assessment in Offshore Saturation Diving: A Pilot Study
Source: Front Physiol. 2021 Nov 30;12:791525. doi: 10.3389/fphys.2021.791525 (PMC8669759; doi:10.3389/fphys.2021.791525)
Supplement: Supplementary file 1 [file Table_1.XLSX]

## Sheet: Laboratory Report_IL8
														Select Assay Kit
					To:									IL-8 (Cytokine Panel)
						Monnoyer
						NTNU					SalivaLab West: 5962 La Place Ct, Suite 275			Select Test Type
											Carlsbad, CA 92008			Duplicate
					Laboratory Report:
					Salivary IL-8 Analysis									Singlet
														Duplicate
										Assay Values
										Intra-Assay CV:	3.00%*
										Inter-Assay CV:	8.00%*
										Assay Range:	0.07-2336 pg/mL
										Sensitivity:	0.07 pg/mL
										*Average % CVs as noted in the validation report.
					Summary
					PI Name:	Monnoyer			Referencing the SalivaLab?
					Study Name:				Help keep the scientific literature consistent by referencing the Salimetrics Saliva Lab as follows:
					Total # of Samples:	60
					QNS Samples:	0			Samples were assayed for the Salimetrics Cytokine Panel (IL-1β, IL-6, TNF-α, and IL-8) in duplicate at the Salimetrics SalivaLab (Carlsbad, CA) using a proprietary electrochemilluminesence method developed and validated for saliva by Salimetrics.
					Collection Method:	Passive Drool
					Weigh Tubes:	No
					Methodology
					Samples were assayed for the Salimetrics Cytokine Panel (IL-1β, IL-6, TNF-α, and IL-8) in duplicate at the Salimetrics SalivaLab (Carlsbad, CA) using a proprietary electrochemilluminesence method developed and validated for saliva by Salimetrics. The average coefficient of variation for all samples tested was <15%, which meets the SalivaLab’s criteria for accuracy and repeatability in Salivary Bi…
				For Technical Support | support@salimetrics.com
							Assay Kit	Product #	Curve	Sensitivity	Test Volume	Intra-Assay CV	Inter-Assay CV	Referencing SalivaLab
							Alpha-amylase	1-1902	N/A	0.4 U/mL	8 µL of X200 dilution	5.47%*	4.70%*	Samples were assayed at the Salimetrics’ SalivaLab (Carlsbad, CA) using the Salimetrics Salivary Alpha-Amylase Assay Kit (Cat. No. 1-1902), without modifications to the manufacturers’ protocol.	Samples were thawed to room temperature, vortexed, and then centrifuged for 15 minutes at approximately 3,000 RPM (1,500 x g) immediately before performing the assay. Samples were tested for salivary alpha-amylase using a kinetic enzyme immunoassay (Cat. No. 1-1902). Sample test volume was 8 μl of 200X diluted saliva per determination. The assay has a lower limit of sensitivity of 0.4 U/mL, sampl…	Salivary Alpha-Amylase Analysis	*Average % CVs as noted in the kit insert.
							Androstenedione	1-2902	10 - 2430 pg/mL	5 pg/mL	50 µL	4.50%*	6.15%*	Samples were assayed at the Salimetrics’ SalivaLab (Carlsbad, CA) using the Salimetrics Salivary Androstenedione Assay Kit (Cat. No. 1-2902), without modifications to the manufacturers’ protocol.	Samples were thawed to room temperature, vortexed, and then centrifuged for 15 minutes at approximately 3,000 RPM (1,500 x g) immediately before performing the assay. Samples were tested for salivary androstenedione using a high sensitivity enzyme immunoassay (Cat. No. 1-2902). Sample test volume was 50 μl of saliva per determination. The assay has a lower limit of sensitivity of 5 pg/mL, a stand…	Salivary Androstenedione Analysis	*Average % CVs as noted in the kit insert.
							Blood Contamination	1-1302	0.08 - 6.6 mg/dL	0.08 mg/dL	20 µL	7.55%*	7.15%*	Samples were assayed at the Salimetrics’ SalivaLab (Carlsbad, CA) using the Salimetrics Salivary Transferrin Assay Kit (Cat. No. 1-1302), without modifications to the manufacturers’ protocol.	Samples were thawed to room temperature, vortexed, and then centrifuged for 15 minutes at approximately 3,000 RPM (1,500 x g) immediately before performing the assay. Samples were tested for salivary blood contamination using a high sensitivity enzyme immunoassay (Cat. No. 1-1302). Sample test volume was 20 μl of saliva per determination. The assay has a lower limit of sensitivity of 0.08 mg/dL, …	Salivary Blood Contamination Analysis	*Average % CVs as noted in the kit insert.
							Cortisol	1-3002/ 1-3102	0.012 - 3.0 µg/dL	0.007 µg/dL	25 µL	4.6%*	6.00%*	Samples were assayed at the Salimetrics’ SalivaLab (Carlsbad, CA) using the Salimetrics Salivary Cortisol Assay Kit (Cat. No. 1-3002), without modifications to the manufacturers’ protocol.	Samples were thawed to room temperature, vortexed, and then centrifuged for 15 minutes at approximately 3,000 RPM (1,500 x g) immediately before performing the assay. Samples were tested for salivary cortisol using a high sensitivity enzyme immunoassay (Cat. No. 1-3002). Sample test volume was 25 μl of saliva per determination. The assay has a lower limit of sensitivity of 0.007 μg/dL, a standard…	Salivary Cortisol Analysis	*Average % CVs as noted in the kit insert.
							Cotinine	1-2002/ 1-2112	0.8 - 200 ng/mL	0.15 ng/mL	20 µL	6.38%*	6.63%*	Samples were assayed at the Salimetrics’ SalivaLab (Carlsbad, CA) using the Salimetrics Salivary Cotinine Assay Kit (Cat. No. 1-2002), without modifications to the manufacturers’ protocol.	Samples were thawed to room temperature, vortexed, and then centrifuged for 15 minutes at approximately 3,000 RPM (1,500 x g) immediately before performing the assay. Samples were tested for salivary cotinine using a high sensitivity enzyme immunoassay (Cat. No. 1-2002). Sample test volume was 20 μl of saliva per determination. The assay has a lower limit of sensitivity of 0.15 ng/mL, a standard …	Salivary Cotinine Analysis	*Average % CVs as noted in the kit insert.
							C-Reactive Protein	73781	25 - 1600 pg/mL	19.44 pg/mL of X2 dilution	50 µL of X10 dilution	3.20%*	2.60%*	Samples were assayed at the Salimetrics’ SalivaLab (Carlsbad, CA) using the Salimetrics Salivary C-Reactive Protein Assay Kit (Cat. No. 1-2102), without modifications to the manufacturers’ protocol.	Samples were thawed to room temperature, vortexed, and then centrifuged for 15 minutes at approximately 3,000 RPM (1,500 x g) immediately before performing the assay. Samples were tested for salivary c-reactive protein using a high sensitivity enzyme immunoassay (Cat. No. 1-2102). Sample test volume was 100 μl of 2X diluted saliva per determination. The assay has a lower limit of sensitivity of 1…	Salivary C-Reactive Protein Analysis	*Average % CVs as noted in the kit insert.
							DHEA	1-1202/ 1-2212	10.2 - 1000 pg/mL	5 pg/mL	50 µL	5.55%*	8.20%*	Samples were assayed at the Salimetrics’ SalivaLab (Carlsbad, CA) using the Salimetrics Salivary DHEA Assay Kit (Cat. No. 1-1202), without modifications to the manufacturers’ protocol.	Samples were thawed to room temperature, vortexed, and then centrifuged for 15 minutes at approximately 3,000 RPM (1,500 x g) immediately before performing the assay. Samples were tested for salivary DHEA using a high sensitivity enzyme immunoassay (Cat. No. 1-1202). Sample test volume was 50 μl of saliva per determination. The assay has a lower limit of sensitivity of 5 pg/mL, a standard curve r…	Salivary DHEA Analysis	*Average % CVs as noted in the kit insert.
							DHEA-S	1-1252	189 - 15,300 pg/mL	43 pg/mL	100 µL	7.25%*	7.55%*	Samples were assayed at the Salimetrics’ SalivaLab (Carlsbad, CA) using the Salimetrics Salivary DHEA-S Assay Kit (Cat. No. 1-1252), without modifications to the manufacturers’ protocol.	Samples were thawed to room temperature, vortexed, and then centrifuged for 15 minutes at approximately 3,000 RPM (1,500 x g) immediately before performing the assay. Samples were tested for salivary DHEA-S using a high sensitivity enzyme immunoassay (Cat. No. 1-1252). Sample test volume was 100 μl of saliva per determination. The assay has a lower limit of sensitivity of 43 pg/mL, a standard cur…	Salivary DHEA-S Analysis	*Average % CVs as noted in the kit insert.
							Estradiol	1-3702/ 1-4702	1 - 32 pg/mL	0.1 pg/mL	100 µL	7.13%*	7.45%*	Samples were assayed at the Salimetrics’ SalivaLab (Carlsbad, CA) using the Salimetrics Salivary Estradiol Assay Kit (Cat. No. 1-3702), without modifications to the manufacturers’ protocol.	Samples were thawed to room temperature, vortexed, and then centrifuged for 15 minutes at approximately 3,000 RPM (1,500 x g) immediately before performing the assay. Samples were tested for salivary estradiol using a high sensitivity enzyme immunoassay (Cat. No. 1-3702). Sample test volume was 100 μl of saliva per determination. The assay has a lower limit of sensitivity of 0.1 pg/mL, a standard…	Salivary Estradiol Analysis	*Average % CVs as noted in the kit insert.
							Estriol	1-1802	20 - 4860 pg/mL	16 pg/mL	25 µL	6.05%*	7.10%*	Samples were assayed at the Salimetrics’ SalivaLab (Carlsbad, CA) using the Salimetrics Salivary Estriol Assay Kit (Cat. No. 1-1802), without modifications to the manufacturers’ protocol.	Samples were thawed to room temperature, vortexed, and then centrifuged for 15 minutes at approximately 3,000 RPM (1,500 x g) immediately before performing the assay. Samples were tested for salivary estriol using a high sensitivity enzyme immunoassay (Cat. No. 1-1802). Sample test volume was 25 μl of saliva per determination. The assay has a lower limit of sensitivity of 16 pg/mL, a standard cur…	Salivary Estriol Analysis	*Average % CVs as noted in the kit insert.
							HS Estriol	1-1802/ 1-2812	5 - 1215 pg/mL	1 pg/mL	100 µL of X2 dilution	5.15%*	9.35%*	Samples were assayed at the Salimetrics’ SalivaLab (Carlsbad, CA) using the Salimetrics High Sensitivity Salivary Estriol Assay Kit (Cat. No. 1-1802), without modifications to the manufacturers’ protocol.	Samples were thawed to room temperature, vortexed, and then centrifuged for 15 minutes at approximately 3,000 RPM (1,500 x g) immediately before performing the assay. Samples were tested for salivary HS estriol using a high sensitivity enzyme immunoassay (Cat. No. 1-1802). Sample test volume was 100 μl of 2X diluted saliva per determination. The assay has a lower limit of sensitivity of 1 pg/mL, …	Salivary HS Estriol Analysis	*Average % CVs as noted in the kit insert.
							Estrone	1-3202	3.1 - 300 pg/mL	1 pg/mL	100 µL	5.47%*	7.80%*	Samples were assayed at the Salimetrics’ SalivaLab (Carlsbad, CA) using the Salimetrics Salivary Estrone Assay Kit (Cat. No. 1-3202), without modifications to the manufacturers’ protocol.	Samples were thawed to room temperature, vortexed, and then centrifuged for 15 minutes at approximately 3,000 RPM (1,500 x g) immediately before performing the assay. Samples were tested for salivary estrone using a high sensitivity enzyme immunoassay (Cat. No. 1-3202). Sample test volume was 100 μl of saliva per determination. The assay has a lower limit of sensitivity of 1 pg/mL, a standard cur…	Salivary Estrone Analysis	*Average % CVs as noted in the kit insert.
							IL-1β	1-3902	3.125 - 200 pg/mL	5.55 pg/mL (at 15x dilution)	100 µL	2.40%*	4.50%*	Samples were assayed at the Salimetrics’ SalivaLab (Carlsbad, CA) using the Salimetrics Salivary Interleukin-1 Beta Assay Kit (Cat. No. 1-3002), without modifications to the manufacturers’ protocol.	Samples were thawed to room temperature, vortexed, and then centrifuged for 15 minutes at approximately 3,000 RPM (1,500 x g) immediately before performing the assay. Samples were tested for salivary IL-1β using a high sensitivity enzyme immunoassay (Cat. No. 1-3002). Sample test volume was 100 μl of saliva per determination. The assay has a lower limit of sensitivity of 0.37 pg/mL, a standard cu…	Salivary IL-1β Analysis	*Average % CVs as noted in the kit insert.
							IL-6	1-3602	1.56 - 100 pg/mL	0.35 pg/mL (at 5x dilution)	100 µL	4.80%*	6.60%*	Samples were assayed at the Salimetrics’ SalivaLab (Carlsbad, CA) using the Salimetrics Salivary Interleukin-6 Assay Kit (Cat. No. 1-3602), without modifications to the manufacturers’ protocol.	Samples were thawed to room temperature, vortexed, and then centrifuged for 15 minutes at approximately 3,000 RPM (1,500 x g) immediately before performing the assay. Samples were tested for salivary IL-6 using a high sensitivity enzyme immunoassay (Cat. No. 1-3602). Sample test volume was 100 μl of saliva per determination. The assay has a lower limit of sensitivity of 0.07 pg/mL, a standard cur…	Salivary IL-6 Analysis	*Average % CVs as noted in the kit insert.
							Melatonin	1-3402	0.78 - 50 pg/mL	1.37 pg/mL	100 µL	5.42%*	8.90%*	Samples were assayed at the Salimetrics’ SalivaLab (Carlsbad, CA) using the Salimetrics Salivary Melatonin Assay Kit (Cat. No. 1-3402), without modifications to the manufacturers’ protocol.	Samples were thawed to room temperature, vortexed, and then centrifuged for 15 minutes at approximately 3,000 RPM (1,500 x g) immediately before performing the assay. Samples were tested for salivary melatonin using a high sensitivity enzyme immunoassay (Cat. No. 1-3402). Sample test volume was 100 μl of saliva per determination. The assay has a lower limit of sensitivity of 0.58 pg/mL, a standar…	Salivary Melatonin Analysis	*Average % CVs as noted in the kit insert.
							17OH Progesterone	1-2602	5.1 - 500 pg/mL	3 pg/mL	50 µL	4.85%*	10.65%*	Samples were assayed at the Salimetrics’ SalivaLab (Carlsbad, CA) using the Salimetrics Salivary 17 Alpha-OHP Assay Kit (Cat. No. 1-2602), without modifications to the manufacturers’ protocol.	Samples were thawed to room temperature, vortexed, and then centrifuged for 15 minutes at approximately 3,000 RPM (1,500 x g) immediately before performing the assay. Samples were tested for salivary 17OH progesterone using a high sensitivity enzyme immunoassay (Cat. No. 1-2602). Sample test volume was 50 μl of saliva per determination. The assay has a lower limit of sensitivity of 3 pg/mL, a sta…	Salivary 17OH Progesterone Analysis	*Average % CVs as noted in the kit insert.
							Progesterone	1-1502/ 1-2502	10 - 2430 pg/mL	5 pg/mL	50 µL	6.20%*	7.55%*	Samples were assayed at the Salimetrics’ SalivaLab (Carlsbad, CA) using the Salimetrics Salivary Progesterone Assay Kit (Cat. No. 1-1502), without modifications to the manufacturers’ protocol.	Samples were thawed to room temperature, vortexed, and then centrifuged for 15 minutes at approximately 3,000 RPM (1,500 x g) immediately before performing the assay. Samples were tested for salivary progesterone using a high sensitivity enzyme immunoassay (Cat. No. 1-1502). Sample test volume was 50 μl of saliva per determination. The assay has a lower limit of sensitivity of 5 pg/mL, a standard…	Salivary Progesterone Analysis	*Average % CVs as noted in the kit insert.
							SIgA	1-1602	2.5 - 600 µg/mL	2.5 µg/mL	10 µL of X5 dilution	5.60%*	8.79%*	Samples were assayed at the Salimetrics’ SalivaLab (Carlsbad, CA) using the Salimetrics Salivary Secretory IgA Assay Kit (Cat. No. 1-1602), without modifications to the manufacturers’ protocol.	Samples were thawed to room temperature, vortexed, and then centrifuged for 15 minutes at approximately 3,000 RPM (1,500 x g) immediately before performing the assay. Samples were tested for salivary SIgA using a high sensitivity enzyme immunoassay (Cat. No. 1-1602). Sample test volume was 10 μl of 5X diluted saliva per determination. The assay has a lower limit of sensitivity of 2.5 μg/mL, a sta…	Salivary SIgA Analysis	*Average % CVs as noted in the kit insert.
							Testosterone	1-2402/ 1-2312	6.1 - 600 pg/mL	1 pg/mL	25 µL	4.60%*	9.85%*	Samples were assayed at the Salimetrics’ SalivaLab (Carlsbad, CA) using the Salimetrics Salivary Testosterone Assay Kit (Cat. No. 1-2402), without modifications to the manufacturers’ protocol.	Samples were thawed to room temperature, vortexed, and then centrifuged for 15 minutes at approximately 3,000 RPM (1,500 x g) immediately before performing the assay. Samples were tested for salivary testosterone using a high sensitivity enzyme immunoassay (Cat. No. 1-2402). Sample test volume was 25 μl of saliva per determination. The assay has a lower limit of sensitivity of 1 pg/mL, a standard…	Salivary Testosterone Analysis	*Average % CVs as noted in the kit insert.
							Uric Acid	1-3802	5 mg/dL	0.07 mg/dL	10 µL	1.88%*	4.46%*	Samples were assayed at the Salimetrics’ SalivaLab (Carlsbad, CA) using the Salimetrics Salivary Uric Acid Assay Kit (Cat. No. 1-3802), without modifications to the manufacturers’ protocol.	Samples were thawed to room temperature, vortexed, and then centrifuged for 15 minutes at approximately 3,000 RPM (1,500 x g) immediately before performing the assay. Samples were tested for salivary uric acid using a kinetic enzyme immunoassay (Cat. No. 1-3802). Sample test volume was 10 μl of saliva per determination. The assay has a lower limit of sensitivity of 0.26 mg/mL, a range from 0-20 m…	Salivary Uric Acid Analysis	*Average % CVs as noted in the kit insert.
							IL-1β (Cytokine Panel)		0.05-2256 pg/mL	0.05 pg/mL	25 μL	3.00%*	3.00%*	Samples were assayed for the Salimetrics Cytokine Panel (IL-1β, IL-6, TNF-α, and IL-8) in duplicate at the Salimetrics SalivaLab (Carlsbad, CA) using a proprietary electrochemilluminesence method developed and validated for saliva by Salimetrics.	Samples were assayed for the Salimetrics Cytokine Panel (IL-1β, IL-6, TNF-α, and IL-8) in duplicate at the Salimetrics SalivaLab (Carlsbad, CA) using a proprietary electrochemilluminesence method developed and validated for saliva by Salimetrics. The average coefficient of variation for all samples tested was <15%, which meets the SalivaLab’s criteria for accuracy and repeatability in Salivary Bi…	Salivary IL-1β Analysis	*Average % CVs as noted in the validation report
							IL-6 (Cytokine Panel)		0.06-3068 pg/mL	0.06 pg/mL	25 μL	3.67%*	6.67%*	Samples were assayed for the Salimetrics Cytokine Panel (IL-1β, IL-6, TNF-α, and IL-8) in duplicate at the Salimetrics SalivaLab (Carlsbad, CA) using a proprietary electrochemilluminesence method developed and validated for saliva by Salimetrics.	Samples were assayed for the Salimetrics Cytokine Panel (IL-1β, IL-6, TNF-α, and IL-8) in duplicate at the Salimetrics SalivaLab (Carlsbad, CA) using a proprietary electrochemilluminesence method developed and validated for saliva by Salimetrics. The average coefficient of variation for all samples tested was <15%, which meets the SalivaLab’s criteria for accuracy and repeatability in Salivary Bi…	Salivary IL-6 Analysis	*Average % CVs as noted in the validation report
							IL-8 (Cytokine Panel)		0.07-2336 pg/mL	0.07 pg/mL	25 µL	3.00%*	8.00%*	Samples were assayed for the Salimetrics Cytokine Panel (IL-1β, IL-6, TNF-α, and IL-8) in duplicate at the Salimetrics SalivaLab (Carlsbad, CA) using a proprietary electrochemilluminesence method developed and validated for saliva by Salimetrics.	Samples were assayed for the Salimetrics Cytokine Panel (IL-1β, IL-6, TNF-α, and IL-8) in duplicate at the Salimetrics SalivaLab (Carlsbad, CA) using a proprietary electrochemilluminesence method developed and validated for saliva by Salimetrics. The average coefficient of variation for all samples tested was <15%, which meets the SalivaLab’s criteria for accuracy and repeatability in Salivary Bi…	Salivary IL-8 Analysis	*Average % CVs as noted in the validation report
							TNF-a (Cytokine Panel)		0.04-1360 pg/mL	0.04 pg/mL	25 μL	6.00%*	13.00%*	Samples were assayed for the Salimetrics Cytokine Panel (IL-1β, IL-6, TNF-α, and IL-8) in duplicate at the Salimetrics SalivaLab (Carlsbad, CA) using a proprietary electrochemilluminesence method developed and validated for saliva by Salimetrics.	Samples were assayed for the Salimetrics Cytokine Panel (IL-1β, IL-6, TNF-α, and IL-8) in duplicate at the Salimetrics SalivaLab (Carlsbad, CA) using a proprietary electrochemilluminesence method developed and validated for saliva by Salimetrics. The average coefficient of variation for all samples tested was <15%, which meets the SalivaLab’s criteria for accuracy and repeatability in Salivary Bi…	Salivary TNF - α Analysis	*Average % CVs as noted in the validation report

## Sheet: Final Report_IL8
Test name:	IL-8 Final																				Infant's Swab	, Infant's Swab
Salimetrics ID	Sample ID	Rep 1	Rep 2	Mean (pg/mL)															Institution:	NTNU	Oral Swab	, Oral Swab
20196-0001	Diver 01.19-01	1494.09	1172.46	1333.28															Collection Method:	Passive Drool	Passive Drool	, Passive Drool
20196-0002	Diver 01.19-02	4340.77	4379.41	4360.09																	Other	, Other
20196-0003	Diver 01.19-03	852.38	715.81	784.1
20196-0004	Diver 01.19-04	586.94	531.69	559.32
20196-0005	Diver 01.19-05	283.17	252.39	267.78
20196-0006	Diver 01.19-06	648.09	558.16	603.12															Weigh Tubes:	No
20196-0007	Diver 01.19-07	643.22	545.38	594.3																Yes
20196-0008	Diver 01.19-08	1580.79	1662.24	1621.52																No
20196-0009	Diver 02.19-01	373.11	338.47	355.79
20196-0010	Diver 02.19-02	955.43	836.28	895.86
20196-0011	Diver 02.19-03	2619.98	2208.25	2414.11
20196-0012	Diver 02.19-04	774.95	727.14	751.04
20196-0013	Diver 02.19-05	985.99	867.4	926.69
20196-0014	Diver 02.19-06	745.07	711.64	728.36
20196-0015	Diver 02.19-07	662.62	623.23	642.93
20196-0016	Diver 02.19-08	427.64	397	412.32
20196-0017	Diver 03.19-01	248.37	248.64	248.51
20196-0018	Diver 03.19-02	2128.59	1806.23	1967.41
20196-0019	Diver 03.19-03	1742.23	1641.16	1691.69
20196-0020	Diver 03.19-04	255.11	246.95	251.03
20196-0021	Diver 03.19-05	212.5	197.93	205.22
20196-0022	Diver 03.19-06	456.88	447.78	452.33
20196-0023	Diver 03.19-07	262.53	234.67	248.6
20196-0024	Diver 03.19-08	244.63	251.51	248.07
20196-0025	Diver 04.19-01	631.41	620.91	626.16
20196-0026	Diver 04.19-02	1479.87	1570.39	1525.13
20196-0027	Diver 04.19-03	4230.47	4126.36	4178.42
20196-0028	Diver 04.19-04	621.02	610.5	615.76
20196-0029	Diver 04.19-05	1349.67	1048.54	1199.11
20196-0030	Diver 04.19-06	314.87	326.15	320.51
20196-0031	Diver 04.19-07	168.89	160.58	164.73
20196-0032	Diver 04.19-08	349.19	333.07	341.13
20196-0033	Diver 05.19-01	1397.63	1380.89	1389.26
20196-0034	Diver 05.19-02	3959.54	4198.73	4079.14
20196-0035	Diver 05.19-03	7803.66	8074.94	7939.3
20196-0036	Diver 05.19-04	866.86	840.49	853.67
20196-0037	Diver 05.19-05	792.64	721.93	757.28
20196-0038	Diver 05.19-06	311.66	308.37	310.02
20196-0039	Diver 05.19-07	301.8	287.81	294.81
20196-0040	Diver 05.19-08	365.64	353	359.32
20196-0041	Diver 06.19-01	523.63	493.87	508.75
20196-0042	Diver 06.19-02	1050.11	1010.22	1030.17
20196-0043	Diver 06.19-03	799.31	760.12	779.71
20196-0044	Diver 06.19-04	373.34	337.6	355.47
20196-0045	Diver 06.19-05	319.47	300.89	310.18
20196-0046	Diver 07.19-01	1730.28	1524.35	1627.32
20196-0047	Diver 07.19-02	3721.05	3586.86	3653.96
20196-0048	Diver 07.19-03	4049.34	3972.38	4010.86
20196-0049	Diver 07.19-04	553.56	563.01	558.28
20196-0050	Diver 07.19-05	2464.68	2467.8	2466.24
20196-0051	Diver 08.19-01	948.21	889.47	918.84
20196-0052	Diver 08.19-02	2327.8	2281.71	2304.75
20196-0053	Diver 08.19-03	1337.62	1447.51	1392.57
20196-0054	Diver 08.19-04	617.12	599.7	608.41
20196-0055	Diver 08.19-05	972.53	923.23	947.88
20196-0056	Diver 10.19-01	3930.52	3900.19	3915.36
20196-0057	Diver 10.19-02	4445.51	4316.43	4380.97
20196-0058	Diver 10.19-03	2953.68	2831.83	2892.75
20196-0059	Diver 10.19-04	332.6	343.47	338.04
20196-0060	Diver 10.19-05	3620.48	3564.86	3592.67

## Sheet: Laboratory Report_IL6
														Select Assay Kit
					To:									IL-6 (Cytokine Panel)
						Monnoyer
						NTNU					SalivaLab West: 5962 La Place Ct, Suite 275			Select Test Type
											Carlsbad, CA 92008			Duplicate
					Laboratory Report:
					Salivary IL-6 Analysis									Singlet
														Duplicate
										Assay Values
										Intra-Assay CV:	3.67%*
										Inter-Assay CV:	6.67%*
										Assay Range:	0.06-3068 pg/mL
										Sensitivity:	0.06 pg/mL
										*Average % CVs as noted in the validation report.
					Summary
					PI Name:	Monnoyer			Referencing the SalivaLab?
					Study Name:				Help keep the scientific literature consistent by referencing the Salimetrics Saliva Lab as follows:
					Total # of Samples:	60
					QNS Samples:	0			Samples were assayed for the Salimetrics Cytokine Panel (IL-1β, IL-6, TNF-α, and IL-8) in duplicate at the Salimetrics SalivaLab (Carlsbad, CA) using a proprietary electrochemilluminesence method developed and validated for saliva by Salimetrics.
					Collection Method:	Passive Drool
					Weigh Tubes:	No
					Methodology
					Samples were assayed for the Salimetrics Cytokine Panel (IL-1β, IL-6, TNF-α, and IL-8) in duplicate at the Salimetrics SalivaLab (Carlsbad, CA) using a proprietary electrochemilluminesence method developed and validated for saliva by Salimetrics. The average coefficient of variation for all samples tested was <15%, which meets the SalivaLab’s criteria for accuracy and repeatability in Salivary Bi…
				For Technical Support | support@salimetrics.com
							Assay Kit	Product #	Curve	Sensitivity	Test Volume	Intra-Assay CV	Inter-Assay CV	Referencing SalivaLab
							Alpha-amylase	1-1902	N/A	0.4 U/mL	8 µL of X200 dilution	5.47%*	4.70%*	Samples were assayed at the Salimetrics’ SalivaLab (Carlsbad, CA) using the Salimetrics Salivary Alpha-Amylase Assay Kit (Cat. No. 1-1902), without modifications to the manufacturers’ protocol.	Samples were thawed to room temperature, vortexed, and then centrifuged for 15 minutes at approximately 3,000 RPM (1,500 x g) immediately before performing the assay. Samples were tested for salivary alpha-amylase using a kinetic enzyme immunoassay (Cat. No. 1-1902). Sample test volume was 8 μl of 200X diluted saliva per determination. The assay has a lower limit of sensitivity of 0.4 U/mL, sampl…	Salivary Alpha-Amylase Analysis	*Average % CVs as noted in the kit insert.
							Androstenedione	1-2902	10 - 2430 pg/mL	5 pg/mL	50 µL	4.50%*	6.15%*	Samples were assayed at the Salimetrics’ SalivaLab (Carlsbad, CA) using the Salimetrics Salivary Androstenedione Assay Kit (Cat. No. 1-2902), without modifications to the manufacturers’ protocol.	Samples were thawed to room temperature, vortexed, and then centrifuged for 15 minutes at approximately 3,000 RPM (1,500 x g) immediately before performing the assay. Samples were tested for salivary androstenedione using a high sensitivity enzyme immunoassay (Cat. No. 1-2902). Sample test volume was 50 μl of saliva per determination. The assay has a lower limit of sensitivity of 5 pg/mL, a stand…	Salivary Androstenedione Analysis	*Average % CVs as noted in the kit insert.
							Blood Contamination	1-1302	0.08 - 6.6 mg/dL	0.08 mg/dL	20 µL	7.55%*	7.15%*	Samples were assayed at the Salimetrics’ SalivaLab (Carlsbad, CA) using the Salimetrics Salivary Transferrin Assay Kit (Cat. No. 1-1302), without modifications to the manufacturers’ protocol.	Samples were thawed to room temperature, vortexed, and then centrifuged for 15 minutes at approximately 3,000 RPM (1,500 x g) immediately before performing the assay. Samples were tested for salivary blood contamination using a high sensitivity enzyme immunoassay (Cat. No. 1-1302). Sample test volume was 20 μl of saliva per determination. The assay has a lower limit of sensitivity of 0.08 mg/dL, …	Salivary Blood Contamination Analysis	*Average % CVs as noted in the kit insert.
							Cortisol	1-3002/ 1-3102	0.012 - 3.0 µg/dL	0.007 µg/dL	25 µL	4.6%*	6.00%*	Samples were assayed at the Salimetrics’ SalivaLab (Carlsbad, CA) using the Salimetrics Salivary Cortisol Assay Kit (Cat. No. 1-3002), without modifications to the manufacturers’ protocol.	Samples were thawed to room temperature, vortexed, and then centrifuged for 15 minutes at approximately 3,000 RPM (1,500 x g) immediately before performing the assay. Samples were tested for salivary cortisol using a high sensitivity enzyme immunoassay (Cat. No. 1-3002). Sample test volume was 25 μl of saliva per determination. The assay has a lower limit of sensitivity of 0.007 μg/dL, a standard…	Salivary Cortisol Analysis	*Average % CVs as noted in the kit insert.
							Cotinine	1-2002/ 1-2112	0.8 - 200 ng/mL	0.15 ng/mL	20 µL	6.38%*	6.63%*	Samples were assayed at the Salimetrics’ SalivaLab (Carlsbad, CA) using the Salimetrics Salivary Cotinine Assay Kit (Cat. No. 1-2002), without modifications to the manufacturers’ protocol.	Samples were thawed to room temperature, vortexed, and then centrifuged for 15 minutes at approximately 3,000 RPM (1,500 x g) immediately before performing the assay. Samples were tested for salivary cotinine using a high sensitivity enzyme immunoassay (Cat. No. 1-2002). Sample test volume was 20 μl of saliva per determination. The assay has a lower limit of sensitivity of 0.15 ng/mL, a standard …	Salivary Cotinine Analysis	*Average % CVs as noted in the kit insert.
							C-Reactive Protein	73781	25 - 1600 pg/mL	19.44 pg/mL of X2 dilution	50 µL of X10 dilution	3.20%*	2.60%*	Samples were assayed at the Salimetrics’ SalivaLab (Carlsbad, CA) using the Salimetrics Salivary C-Reactive Protein Assay Kit (Cat. No. 1-2102), without modifications to the manufacturers’ protocol.	Samples were thawed to room temperature, vortexed, and then centrifuged for 15 minutes at approximately 3,000 RPM (1,500 x g) immediately before performing the assay. Samples were tested for salivary c-reactive protein using a high sensitivity enzyme immunoassay (Cat. No. 1-2102). Sample test volume was 100 μl of 2X diluted saliva per determination. The assay has a lower limit of sensitivity of 1…	Salivary C-Reactive Protein Analysis	*Average % CVs as noted in the kit insert.
							DHEA	1-1202/ 1-2212	10.2 - 1000 pg/mL	5 pg/mL	50 µL	5.55%*	8.20%*	Samples were assayed at the Salimetrics’ SalivaLab (Carlsbad, CA) using the Salimetrics Salivary DHEA Assay Kit (Cat. No. 1-1202), without modifications to the manufacturers’ protocol.	Samples were thawed to room temperature, vortexed, and then centrifuged for 15 minutes at approximately 3,000 RPM (1,500 x g) immediately before performing the assay. Samples were tested for salivary DHEA using a high sensitivity enzyme immunoassay (Cat. No. 1-1202). Sample test volume was 50 μl of saliva per determination. The assay has a lower limit of sensitivity of 5 pg/mL, a standard curve r…	Salivary DHEA Analysis	*Average % CVs as noted in the kit insert.
							DHEA-S	1-1252	189 - 15,300 pg/mL	43 pg/mL	100 µL	7.25%*	7.55%*	Samples were assayed at the Salimetrics’ SalivaLab (Carlsbad, CA) using the Salimetrics Salivary DHEA-S Assay Kit (Cat. No. 1-1252), without modifications to the manufacturers’ protocol.	Samples were thawed to room temperature, vortexed, and then centrifuged for 15 minutes at approximately 3,000 RPM (1,500 x g) immediately before performing the assay. Samples were tested for salivary DHEA-S using a high sensitivity enzyme immunoassay (Cat. No. 1-1252). Sample test volume was 100 μl of saliva per determination. The assay has a lower limit of sensitivity of 43 pg/mL, a standard cur…	Salivary DHEA-S Analysis	*Average % CVs as noted in the kit insert.
							Estradiol	1-3702/ 1-4702	1 - 32 pg/mL	0.1 pg/mL	100 µL	7.13%*	7.45%*	Samples were assayed at the Salimetrics’ SalivaLab (Carlsbad, CA) using the Salimetrics Salivary Estradiol Assay Kit (Cat. No. 1-3702), without modifications to the manufacturers’ protocol.	Samples were thawed to room temperature, vortexed, and then centrifuged for 15 minutes at approximately 3,000 RPM (1,500 x g) immediately before performing the assay. Samples were tested for salivary estradiol using a high sensitivity enzyme immunoassay (Cat. No. 1-3702). Sample test volume was 100 μl of saliva per determination. The assay has a lower limit of sensitivity of 0.1 pg/mL, a standard…	Salivary Estradiol Analysis	*Average % CVs as noted in the kit insert.
							Estriol	1-1802	20 - 4860 pg/mL	16 pg/mL	25 µL	6.05%*	7.10%*	Samples were assayed at the Salimetrics’ SalivaLab (Carlsbad, CA) using the Salimetrics Salivary Estriol Assay Kit (Cat. No. 1-1802), without modifications to the manufacturers’ protocol.	Samples were thawed to room temperature, vortexed, and then centrifuged for 15 minutes at approximately 3,000 RPM (1,500 x g) immediately before performing the assay. Samples were tested for salivary estriol using a high sensitivity enzyme immunoassay (Cat. No. 1-1802). Sample test volume was 25 μl of saliva per determination. The assay has a lower limit of sensitivity of 16 pg/mL, a standard cur…	Salivary Estriol Analysis	*Average % CVs as noted in the kit insert.
							HS Estriol	1-1802/ 1-2812	5 - 1215 pg/mL	1 pg/mL	100 µL of X2 dilution	5.15%*	9.35%*	Samples were assayed at the Salimetrics’ SalivaLab (Carlsbad, CA) using the Salimetrics High Sensitivity Salivary Estriol Assay Kit (Cat. No. 1-1802), without modifications to the manufacturers’ protocol.	Samples were thawed to room temperature, vortexed, and then centrifuged for 15 minutes at approximately 3,000 RPM (1,500 x g) immediately before performing the assay. Samples were tested for salivary HS estriol using a high sensitivity enzyme immunoassay (Cat. No. 1-1802). Sample test volume was 100 μl of 2X diluted saliva per determination. The assay has a lower limit of sensitivity of 1 pg/mL, …	Salivary HS Estriol Analysis	*Average % CVs as noted in the kit insert.
							Estrone	1-3202	3.1 - 300 pg/mL	1 pg/mL	100 µL	5.47%*	7.80%*	Samples were assayed at the Salimetrics’ SalivaLab (Carlsbad, CA) using the Salimetrics Salivary Estrone Assay Kit (Cat. No. 1-3202), without modifications to the manufacturers’ protocol.	Samples were thawed to room temperature, vortexed, and then centrifuged for 15 minutes at approximately 3,000 RPM (1,500 x g) immediately before performing the assay. Samples were tested for salivary estrone using a high sensitivity enzyme immunoassay (Cat. No. 1-3202). Sample test volume was 100 μl of saliva per determination. The assay has a lower limit of sensitivity of 1 pg/mL, a standard cur…	Salivary Estrone Analysis	*Average % CVs as noted in the kit insert.
							IL-1β	1-3902	3.125 - 200 pg/mL	5.55 pg/mL (at 15x dilution)	100 µL	2.40%*	4.50%*	Samples were assayed at the Salimetrics’ SalivaLab (Carlsbad, CA) using the Salimetrics Salivary Interleukin-1 Beta Assay Kit (Cat. No. 1-3002), without modifications to the manufacturers’ protocol.	Samples were thawed to room temperature, vortexed, and then centrifuged for 15 minutes at approximately 3,000 RPM (1,500 x g) immediately before performing the assay. Samples were tested for salivary IL-1β using a high sensitivity enzyme immunoassay (Cat. No. 1-3002). Sample test volume was 100 μl of saliva per determination. The assay has a lower limit of sensitivity of 0.37 pg/mL, a standard cu…	Salivary IL-1β Analysis	*Average % CVs as noted in the kit insert.
							IL-6	1-3602	1.56 - 100 pg/mL	0.35 pg/mL (at 5x dilution)	100 µL	4.80%*	6.60%*	Samples were assayed at the Salimetrics’ SalivaLab (Carlsbad, CA) using the Salimetrics Salivary Interleukin-6 Assay Kit (Cat. No. 1-3602), without modifications to the manufacturers’ protocol.	Samples were thawed to room temperature, vortexed, and then centrifuged for 15 minutes at approximately 3,000 RPM (1,500 x g) immediately before performing the assay. Samples were tested for salivary IL-6 using a high sensitivity enzyme immunoassay (Cat. No. 1-3602). Sample test volume was 100 μl of saliva per determination. The assay has a lower limit of sensitivity of 0.07 pg/mL, a standard cur…	Salivary IL-6 Analysis	*Average % CVs as noted in the kit insert.
							Melatonin	1-3402	0.78 - 50 pg/mL	1.37 pg/mL	100 µL	5.42%*	8.90%*	Samples were assayed at the Salimetrics’ SalivaLab (Carlsbad, CA) using the Salimetrics Salivary Melatonin Assay Kit (Cat. No. 1-3402), without modifications to the manufacturers’ protocol.	Samples were thawed to room temperature, vortexed, and then centrifuged for 15 minutes at approximately 3,000 RPM (1,500 x g) immediately before performing the assay. Samples were tested for salivary melatonin using a high sensitivity enzyme immunoassay (Cat. No. 1-3402). Sample test volume was 100 μl of saliva per determination. The assay has a lower limit of sensitivity of 0.58 pg/mL, a standar…	Salivary Melatonin Analysis	*Average % CVs as noted in the kit insert.
							17OH Progesterone	1-2602	5.1 - 500 pg/mL	3 pg/mL	50 µL	4.85%*	10.65%*	Samples were assayed at the Salimetrics’ SalivaLab (Carlsbad, CA) using the Salimetrics Salivary 17 Alpha-OHP Assay Kit (Cat. No. 1-2602), without modifications to the manufacturers’ protocol.	Samples were thawed to room temperature, vortexed, and then centrifuged for 15 minutes at approximately 3,000 RPM (1,500 x g) immediately before performing the assay. Samples were tested for salivary 17OH progesterone using a high sensitivity enzyme immunoassay (Cat. No. 1-2602). Sample test volume was 50 μl of saliva per determination. The assay has a lower limit of sensitivity of 3 pg/mL, a sta…	Salivary 17OH Progesterone Analysis	*Average % CVs as noted in the kit insert.
							Progesterone	1-1502/ 1-2502	10 - 2430 pg/mL	5 pg/mL	50 µL	6.20%*	7.55%*	Samples were assayed at the Salimetrics’ SalivaLab (Carlsbad, CA) using the Salimetrics Salivary Progesterone Assay Kit (Cat. No. 1-1502), without modifications to the manufacturers’ protocol.	Samples were thawed to room temperature, vortexed, and then centrifuged for 15 minutes at approximately 3,000 RPM (1,500 x g) immediately before performing the assay. Samples were tested for salivary progesterone using a high sensitivity enzyme immunoassay (Cat. No. 1-1502). Sample test volume was 50 μl of saliva per determination. The assay has a lower limit of sensitivity of 5 pg/mL, a standard…	Salivary Progesterone Analysis	*Average % CVs as noted in the kit insert.
							SIgA	1-1602	2.5 - 600 µg/mL	2.5 µg/mL	10 µL of X5 dilution	5.60%*	8.79%*	Samples were assayed at the Salimetrics’ SalivaLab (Carlsbad, CA) using the Salimetrics Salivary Secretory IgA Assay Kit (Cat. No. 1-1602), without modifications to the manufacturers’ protocol.	Samples were thawed to room temperature, vortexed, and then centrifuged for 15 minutes at approximately 3,000 RPM (1,500 x g) immediately before performing the assay. Samples were tested for salivary SIgA using a high sensitivity enzyme immunoassay (Cat. No. 1-1602). Sample test volume was 10 μl of 5X diluted saliva per determination. The assay has a lower limit of sensitivity of 2.5 μg/mL, a sta…	Salivary SIgA Analysis	*Average % CVs as noted in the kit insert.
							Testosterone	1-2402/ 1-2312	6.1 - 600 pg/mL	1 pg/mL	25 µL	4.60%*	9.85%*	Samples were assayed at the Salimetrics’ SalivaLab (Carlsbad, CA) using the Salimetrics Salivary Testosterone Assay Kit (Cat. No. 1-2402), without modifications to the manufacturers’ protocol.	Samples were thawed to room temperature, vortexed, and then centrifuged for 15 minutes at approximately 3,000 RPM (1,500 x g) immediately before performing the assay. Samples were tested for salivary testosterone using a high sensitivity enzyme immunoassay (Cat. No. 1-2402). Sample test volume was 25 μl of saliva per determination. The assay has a lower limit of sensitivity of 1 pg/mL, a standard…	Salivary Testosterone Analysis	*Average % CVs as noted in the kit insert.
							Uric Acid	1-3802	5 mg/dL	0.07 mg/dL	10 µL	1.88%*	4.46%*	Samples were assayed at the Salimetrics’ SalivaLab (Carlsbad, CA) using the Salimetrics Salivary Uric Acid Assay Kit (Cat. No. 1-3802), without modifications to the manufacturers’ protocol.	Samples were thawed to room temperature, vortexed, and then centrifuged for 15 minutes at approximately 3,000 RPM (1,500 x g) immediately before performing the assay. Samples were tested for salivary uric acid using a kinetic enzyme immunoassay (Cat. No. 1-3802). Sample test volume was 10 μl of saliva per determination. The assay has a lower limit of sensitivity of 0.26 mg/mL, a range from 0-20 m…	Salivary Uric Acid Analysis	*Average % CVs as noted in the kit insert.
							IL-1β (Cytokine Panel)		0.05-2256 pg/mL	0.05 pg/mL	25 μL	3.00%*	3.00%*	Samples were assayed for the Salimetrics Cytokine Panel (IL-1β, IL-6, TNF-α, and IL-8) in duplicate at the Salimetrics SalivaLab (Carlsbad, CA) using a proprietary electrochemilluminesence method developed and validated for saliva by Salimetrics.	Samples were assayed for the Salimetrics Cytokine Panel (IL-1β, IL-6, TNF-α, and IL-8) in duplicate at the Salimetrics SalivaLab (Carlsbad, CA) using a proprietary electrochemilluminesence method developed and validated for saliva by Salimetrics. The average coefficient of variation for all samples tested was <15%, which meets the SalivaLab’s criteria for accuracy and repeatability in Salivary Bi…	Salivary IL-1β Analysis	*Average % CVs as noted in the validation report
							IL-6 (Cytokine Panel)		0.06-3068 pg/mL	0.06 pg/mL	25 μL	3.67%*	6.67%*	Samples were assayed for the Salimetrics Cytokine Panel (IL-1β, IL-6, TNF-α, and IL-8) in duplicate at the Salimetrics SalivaLab (Carlsbad, CA) using a proprietary electrochemilluminesence method developed and validated for saliva by Salimetrics.	Samples were assayed for the Salimetrics Cytokine Panel (IL-1β, IL-6, TNF-α, and IL-8) in duplicate at the Salimetrics SalivaLab (Carlsbad, CA) using a proprietary electrochemilluminesence method developed and validated for saliva by Salimetrics. The average coefficient of variation for all samples tested was <15%, which meets the SalivaLab’s criteria for accuracy and repeatability in Salivary Bi…	Salivary IL-6 Analysis	*Average % CVs as noted in the validation report
							IL-8 (Cytokine Panel)		0.07-2336 pg/mL	0.07 pg/mL	25 µL	3.00%*	8.00%*	Samples were assayed for the Salimetrics Cytokine Panel (IL-1β, IL-6, TNF-α, and IL-8) in duplicate at the Salimetrics SalivaLab (Carlsbad, CA) using a proprietary electrochemilluminesence method developed and validated for saliva by Salimetrics.	Samples were assayed for the Salimetrics Cytokine Panel (IL-1β, IL-6, TNF-α, and IL-8) in duplicate at the Salimetrics SalivaLab (Carlsbad, CA) using a proprietary electrochemilluminesence method developed and validated for saliva by Salimetrics. The average coefficient of variation for all samples tested was <15%, which meets the SalivaLab’s criteria for accuracy and repeatability in Salivary Bi…	Salivary IL-8 Analysis	*Average % CVs as noted in the validation report
							TNF-a (Cytokine Panel)		0.04-1360 pg/mL	0.04 pg/mL	25 μL	6.00%*	13.00%*	Samples were assayed for the Salimetrics Cytokine Panel (IL-1β, IL-6, TNF-α, and IL-8) in duplicate at the Salimetrics SalivaLab (Carlsbad, CA) using a proprietary electrochemilluminesence method developed and validated for saliva by Salimetrics.	Samples were assayed for the Salimetrics Cytokine Panel (IL-1β, IL-6, TNF-α, and IL-8) in duplicate at the Salimetrics SalivaLab (Carlsbad, CA) using a proprietary electrochemilluminesence method developed and validated for saliva by Salimetrics. The average coefficient of variation for all samples tested was <15%, which meets the SalivaLab’s criteria for accuracy and repeatability in Salivary Bi…	Salivary TNF - α Analysis	*Average % CVs as noted in the validation report

## Sheet: Final Report_IL6
Test name:	IL-6 Final																				Infant's Swab	, Infant's Swab
Salimetrics ID	Sample ID	Rep 1	Rep 2	Mean (pg/mL)															Institution:	NTNU	Oral Swab	, Oral Swab
20196-0001	Diver 01.19-01	4.3	3.46	3.88															Collection Method:	Passive Drool	Passive Drool	, Passive Drool
20196-0002	Diver 01.19-02	21.3	21.36	21.33																	Other	, Other
20196-0003	Diver 01.19-03	2.71	2.3	2.51
20196-0004	Diver 01.19-04	6.7	6.06	6.38
20196-0005	Diver 01.19-05	3.8	3.72	3.76
20196-0006	Diver 01.19-06	3.19	3.26	3.225															Weigh Tubes:	No
20196-0007	Diver 01.19-07	6.78	6.16	6.47																Yes
20196-0008	Diver 01.19-08	10.41	11.12	10.77																No
20196-0009	Diver 02.19-01	7.77	7.44	7.61
20196-0010	Diver 02.19-02	5.75	5.64	5.695
20196-0011	Diver 02.19-03	7.12	6.15	6.63
20196-0012	Diver 02.19-04	7.91	6.78	7.35
20196-0013	Diver 02.19-05	2.99	2.98	2.99
20196-0014	Diver 02.19-06	3.35	2.64	3
20196-0015	Diver 02.19-07	2.17	2.07	2.12
20196-0016	Diver 02.19-08	2.45	2.07	2.26
20196-0017	Diver 03.19-01	1.79	1.67	1.73
20196-0018	Diver 03.19-02	5.56	4.17	4.86
20196-0019	Diver 03.19-03	3.3	2.97	3.14
20196-0020	Diver 03.19-04	3.12	2.9	3.01
20196-0021	Diver 03.19-05	1.84	1.67	1.75
20196-0022	Diver 03.19-06	1.97	1.78	1.88
20196-0023	Diver 03.19-07	1.24	1.23	1.24
20196-0024	Diver 03.19-08	2.28	2.37	2.33
20196-0025	Diver 04.19-01	5.62	5.62	5.62
20196-0026	Diver 04.19-02	6.2	4.59	5.4
20196-0027	Diver 04.19-03	8.68	7.55	8.12
20196-0028	Diver 04.19-04	5.04	4.43	4.74
20196-0029	Diver 04.19-05	6.44	6.15	6.3
20196-0030	Diver 04.19-06	4.38	4.13	4.26
20196-0031	Diver 04.19-07	0.8	0.77	0.78
20196-0032	Diver 04.19-08	3.12	3.12	3.12
20196-0033	Diver 05.19-01	8.27	7.83	8.05
20196-0034	Diver 05.19-02	16.45	12.79	14.62
20196-0035	Diver 05.19-03	524.36	478.35	501.36
20196-0036	Diver 05.19-04	7.5	6.88	7.19
20196-0037	Diver 05.19-05	5.94	5.81	5.88
20196-0038	Diver 05.19-06	6.86	6.75	6.81
20196-0039	Diver 05.19-07	4.87	4.59	4.73
20196-0040	Diver 05.19-08	4.41	4.49	4.45
20196-0041	Diver 06.19-01	2.25	2.47	2.36
20196-0042	Diver 06.19-02	4.16	3.85	4
20196-0043	Diver 06.19-03	3.91	3.42	3.66
20196-0044	Diver 06.19-04	2.58	2.35	2.46
20196-0045	Diver 06.19-05	2.63	2.44	2.54
20196-0046	Diver 07.19-01	9.31	8.41	8.86
20196-0047	Diver 07.19-02	15.99	14.04	15.01
20196-0048	Diver 07.19-03	22.25	19.53	20.89
20196-0049	Diver 07.19-04	4.43	4.24	4.33
20196-0050	Diver 07.19-05	7.86	7.13	7.49
20196-0051	Diver 08.19-01	3.54	3.17	3.35
20196-0052	Diver 08.19-02	7.52	7.35	7.44
20196-0053	Diver 08.19-03	3.82	3.77	3.79
20196-0054	Diver 08.19-04	2.39	2.26	2.33
20196-0055	Diver 08.19-05	7.82	7.32	7.57
20196-0056	Diver 10.19-01	14.38	13.39	13.88
20196-0057	Diver 10.19-02	41.14	41.15	41.14
20196-0058	Diver 10.19-03	5.87	5.89	5.88
20196-0059	Diver 10.19-04	3.27	3.28	3.28
20196-0060	Diver 10.19-05	15.83	15.16	15.5

## Sheet: Laboratory Report_IL1B
														Select Assay Kit
					To:									IL-1β (Cytokine Panel)
						Monnoyer
						NTNU					SalivaLab West: 5962 La Place Ct, Suite 275			Select Test Type
											Carlsbad, CA 92008			Duplicate
					Laboratory Report:
					Salivary IL-1β Analysis									Singlet
														Duplicate
										Assay Values
										Intra-Assay CV:	3.00%*
										Inter-Assay CV:	3.00%*
										Assay Range:	0.05-2256 pg/mL
										Sensitivity:	0.05 pg/mL
										*Average % CVs as noted in the validation report.
					Summary
					PI Name:	Monnoyer			Referencing the SalivaLab?
					Study Name:				Help keep the scientific literature consistent by referencing the Salimetrics Saliva Lab as follows:
					Total # of Samples:	60
					QNS Samples:	0			Samples were assayed for the Salimetrics Cytokine Panel (IL-1β, IL-6, TNF-α, and IL-8) in duplicate at the Salimetrics SalivaLab (Carlsbad, CA) using a proprietary electrochemilluminesence method developed and validated for saliva by Salimetrics.
					Collection Method:	Passive Drool
					Weigh Tubes:	No
					Methodology
					Samples were assayed for the Salimetrics Cytokine Panel (IL-1β, IL-6, TNF-α, and IL-8) in duplicate at the Salimetrics SalivaLab (Carlsbad, CA) using a proprietary electrochemilluminesence method developed and validated for saliva by Salimetrics. The average coefficient of variation for all samples tested was <15%, which meets the SalivaLab’s criteria for accuracy and repeatability in Salivary Bi…
				For Technical Support | support@salimetrics.com
							Assay Kit	Product #	Curve	Sensitivity	Test Volume	Intra-Assay CV	Inter-Assay CV	Referencing SalivaLab
							Alpha-amylase	1-1902	N/A	0.4 U/mL	8 µL of X200 dilution	5.47%*	4.70%*	Samples were assayed at the Salimetrics’ SalivaLab (Carlsbad, CA) using the Salimetrics Salivary Alpha-Amylase Assay Kit (Cat. No. 1-1902), without modifications to the manufacturers’ protocol.	Samples were thawed to room temperature, vortexed, and then centrifuged for 15 minutes at approximately 3,000 RPM (1,500 x g) immediately before performing the assay. Samples were tested for salivary alpha-amylase using a kinetic enzyme immunoassay (Cat. No. 1-1902). Sample test volume was 8 μl of 200X diluted saliva per determination. The assay has a lower limit of sensitivity of 0.4 U/mL, sampl…	Salivary Alpha-Amylase Analysis	*Average % CVs as noted in the kit insert.
							Androstenedione	1-2902	10 - 2430 pg/mL	5 pg/mL	50 µL	4.50%*	6.15%*	Samples were assayed at the Salimetrics’ SalivaLab (Carlsbad, CA) using the Salimetrics Salivary Androstenedione Assay Kit (Cat. No. 1-2902), without modifications to the manufacturers’ protocol.	Samples were thawed to room temperature, vortexed, and then centrifuged for 15 minutes at approximately 3,000 RPM (1,500 x g) immediately before performing the assay. Samples were tested for salivary androstenedione using a high sensitivity enzyme immunoassay (Cat. No. 1-2902). Sample test volume was 50 μl of saliva per determination. The assay has a lower limit of sensitivity of 5 pg/mL, a stand…	Salivary Androstenedione Analysis	*Average % CVs as noted in the kit insert.
							Blood Contamination	1-1302	0.08 - 6.6 mg/dL	0.08 mg/dL	20 µL	7.55%*	7.15%*	Samples were assayed at the Salimetrics’ SalivaLab (Carlsbad, CA) using the Salimetrics Salivary Transferrin Assay Kit (Cat. No. 1-1302), without modifications to the manufacturers’ protocol.	Samples were thawed to room temperature, vortexed, and then centrifuged for 15 minutes at approximately 3,000 RPM (1,500 x g) immediately before performing the assay. Samples were tested for salivary blood contamination using a high sensitivity enzyme immunoassay (Cat. No. 1-1302). Sample test volume was 20 μl of saliva per determination. The assay has a lower limit of sensitivity of 0.08 mg/dL, …	Salivary Blood Contamination Analysis	*Average % CVs as noted in the kit insert.
							Cortisol	1-3002/ 1-3102	0.012 - 3.0 µg/dL	0.007 µg/dL	25 µL	4.6%*	6.00%*	Samples were assayed at the Salimetrics’ SalivaLab (Carlsbad, CA) using the Salimetrics Salivary Cortisol Assay Kit (Cat. No. 1-3002), without modifications to the manufacturers’ protocol.	Samples were thawed to room temperature, vortexed, and then centrifuged for 15 minutes at approximately 3,000 RPM (1,500 x g) immediately before performing the assay. Samples were tested for salivary cortisol using a high sensitivity enzyme immunoassay (Cat. No. 1-3002). Sample test volume was 25 μl of saliva per determination. The assay has a lower limit of sensitivity of 0.007 μg/dL, a standard…	Salivary Cortisol Analysis	*Average % CVs as noted in the kit insert.
							Cotinine	1-2002/ 1-2112	0.8 - 200 ng/mL	0.15 ng/mL	20 µL	6.38%*	6.63%*	Samples were assayed at the Salimetrics’ SalivaLab (Carlsbad, CA) using the Salimetrics Salivary Cotinine Assay Kit (Cat. No. 1-2002), without modifications to the manufacturers’ protocol.	Samples were thawed to room temperature, vortexed, and then centrifuged for 15 minutes at approximately 3,000 RPM (1,500 x g) immediately before performing the assay. Samples were tested for salivary cotinine using a high sensitivity enzyme immunoassay (Cat. No. 1-2002). Sample test volume was 20 μl of saliva per determination. The assay has a lower limit of sensitivity of 0.15 ng/mL, a standard …	Salivary Cotinine Analysis	*Average % CVs as noted in the kit insert.
							C-Reactive Protein	73781	25 - 1600 pg/mL	19.44 pg/mL of X2 dilution	50 µL of X10 dilution	3.20%*	2.60%*	Samples were assayed at the Salimetrics’ SalivaLab (Carlsbad, CA) using the Salimetrics Salivary C-Reactive Protein Assay Kit (Cat. No. 1-2102), without modifications to the manufacturers’ protocol.	Samples were thawed to room temperature, vortexed, and then centrifuged for 15 minutes at approximately 3,000 RPM (1,500 x g) immediately before performing the assay. Samples were tested for salivary c-reactive protein using a high sensitivity enzyme immunoassay (Cat. No. 1-2102). Sample test volume was 100 μl of 2X diluted saliva per determination. The assay has a lower limit of sensitivity of 1…	Salivary C-Reactive Protein Analysis	*Average % CVs as noted in the kit insert.
							DHEA	1-1202/ 1-2212	10.2 - 1000 pg/mL	5 pg/mL	50 µL	5.55%*	8.20%*	Samples were assayed at the Salimetrics’ SalivaLab (Carlsbad, CA) using the Salimetrics Salivary DHEA Assay Kit (Cat. No. 1-1202), without modifications to the manufacturers’ protocol.	Samples were thawed to room temperature, vortexed, and then centrifuged for 15 minutes at approximately 3,000 RPM (1,500 x g) immediately before performing the assay. Samples were tested for salivary DHEA using a high sensitivity enzyme immunoassay (Cat. No. 1-1202). Sample test volume was 50 μl of saliva per determination. The assay has a lower limit of sensitivity of 5 pg/mL, a standard curve r…	Salivary DHEA Analysis	*Average % CVs as noted in the kit insert.
							DHEA-S	1-1252	189 - 15,300 pg/mL	43 pg/mL	100 µL	7.25%*	7.55%*	Samples were assayed at the Salimetrics’ SalivaLab (Carlsbad, CA) using the Salimetrics Salivary DHEA-S Assay Kit (Cat. No. 1-1252), without modifications to the manufacturers’ protocol.	Samples were thawed to room temperature, vortexed, and then centrifuged for 15 minutes at approximately 3,000 RPM (1,500 x g) immediately before performing the assay. Samples were tested for salivary DHEA-S using a high sensitivity enzyme immunoassay (Cat. No. 1-1252). Sample test volume was 100 μl of saliva per determination. The assay has a lower limit of sensitivity of 43 pg/mL, a standard cur…	Salivary DHEA-S Analysis	*Average % CVs as noted in the kit insert.
							Estradiol	1-3702/ 1-4702	1 - 32 pg/mL	0.1 pg/mL	100 µL	7.13%*	7.45%*	Samples were assayed at the Salimetrics’ SalivaLab (Carlsbad, CA) using the Salimetrics Salivary Estradiol Assay Kit (Cat. No. 1-3702), without modifications to the manufacturers’ protocol.	Samples were thawed to room temperature, vortexed, and then centrifuged for 15 minutes at approximately 3,000 RPM (1,500 x g) immediately before performing the assay. Samples were tested for salivary estradiol using a high sensitivity enzyme immunoassay (Cat. No. 1-3702). Sample test volume was 100 μl of saliva per determination. The assay has a lower limit of sensitivity of 0.1 pg/mL, a standard…	Salivary Estradiol Analysis	*Average % CVs as noted in the kit insert.
							Estriol	1-1802	20 - 4860 pg/mL	16 pg/mL	25 µL	6.05%*	7.10%*	Samples were assayed at the Salimetrics’ SalivaLab (Carlsbad, CA) using the Salimetrics Salivary Estriol Assay Kit (Cat. No. 1-1802), without modifications to the manufacturers’ protocol.	Samples were thawed to room temperature, vortexed, and then centrifuged for 15 minutes at approximately 3,000 RPM (1,500 x g) immediately before performing the assay. Samples were tested for salivary estriol using a high sensitivity enzyme immunoassay (Cat. No. 1-1802). Sample test volume was 25 μl of saliva per determination. The assay has a lower limit of sensitivity of 16 pg/mL, a standard cur…	Salivary Estriol Analysis	*Average % CVs as noted in the kit insert.
							HS Estriol	1-1802/ 1-2812	5 - 1215 pg/mL	1 pg/mL	100 µL of X2 dilution	5.15%*	9.35%*	Samples were assayed at the Salimetrics’ SalivaLab (Carlsbad, CA) using the Salimetrics High Sensitivity Salivary Estriol Assay Kit (Cat. No. 1-1802), without modifications to the manufacturers’ protocol.	Samples were thawed to room temperature, vortexed, and then centrifuged for 15 minutes at approximately 3,000 RPM (1,500 x g) immediately before performing the assay. Samples were tested for salivary HS estriol using a high sensitivity enzyme immunoassay (Cat. No. 1-1802). Sample test volume was 100 μl of 2X diluted saliva per determination. The assay has a lower limit of sensitivity of 1 pg/mL, …	Salivary HS Estriol Analysis	*Average % CVs as noted in the kit insert.
							Estrone	1-3202	3.1 - 300 pg/mL	1 pg/mL	100 µL	5.47%*	7.80%*	Samples were assayed at the Salimetrics’ SalivaLab (Carlsbad, CA) using the Salimetrics Salivary Estrone Assay Kit (Cat. No. 1-3202), without modifications to the manufacturers’ protocol.	Samples were thawed to room temperature, vortexed, and then centrifuged for 15 minutes at approximately 3,000 RPM (1,500 x g) immediately before performing the assay. Samples were tested for salivary estrone using a high sensitivity enzyme immunoassay (Cat. No. 1-3202). Sample test volume was 100 μl of saliva per determination. The assay has a lower limit of sensitivity of 1 pg/mL, a standard cur…	Salivary Estrone Analysis	*Average % CVs as noted in the kit insert.
							IL-1β	1-3902	3.125 - 200 pg/mL	5.55 pg/mL (at 15x dilution)	100 µL	2.40%*	4.50%*	Samples were assayed at the Salimetrics’ SalivaLab (Carlsbad, CA) using the Salimetrics Salivary Interleukin-1 Beta Assay Kit (Cat. No. 1-3002), without modifications to the manufacturers’ protocol.	Samples were thawed to room temperature, vortexed, and then centrifuged for 15 minutes at approximately 3,000 RPM (1,500 x g) immediately before performing the assay. Samples were tested for salivary IL-1β using a high sensitivity enzyme immunoassay (Cat. No. 1-3002). Sample test volume was 100 μl of saliva per determination. The assay has a lower limit of sensitivity of 0.37 pg/mL, a standard cu…	Salivary IL-1β Analysis	*Average % CVs as noted in the kit insert.
							IL-6	1-3602	1.56 - 100 pg/mL	0.35 pg/mL (at 5x dilution)	100 µL	4.80%*	6.60%*	Samples were assayed at the Salimetrics’ SalivaLab (Carlsbad, CA) using the Salimetrics Salivary Interleukin-6 Assay Kit (Cat. No. 1-3602), without modifications to the manufacturers’ protocol.	Samples were thawed to room temperature, vortexed, and then centrifuged for 15 minutes at approximately 3,000 RPM (1,500 x g) immediately before performing the assay. Samples were tested for salivary IL-6 using a high sensitivity enzyme immunoassay (Cat. No. 1-3602). Sample test volume was 100 μl of saliva per determination. The assay has a lower limit of sensitivity of 0.07 pg/mL, a standard cur…	Salivary IL-6 Analysis	*Average % CVs as noted in the kit insert.
							Melatonin	1-3402	0.78 - 50 pg/mL	1.37 pg/mL	100 µL	5.42%*	8.90%*	Samples were assayed at the Salimetrics’ SalivaLab (Carlsbad, CA) using the Salimetrics Salivary Melatonin Assay Kit (Cat. No. 1-3402), without modifications to the manufacturers’ protocol.	Samples were thawed to room temperature, vortexed, and then centrifuged for 15 minutes at approximately 3,000 RPM (1,500 x g) immediately before performing the assay. Samples were tested for salivary melatonin using a high sensitivity enzyme immunoassay (Cat. No. 1-3402). Sample test volume was 100 μl of saliva per determination. The assay has a lower limit of sensitivity of 0.58 pg/mL, a standar…	Salivary Melatonin Analysis	*Average % CVs as noted in the kit insert.
							17OH Progesterone	1-2602	5.1 - 500 pg/mL	3 pg/mL	50 µL	4.85%*	10.65%*	Samples were assayed at the Salimetrics’ SalivaLab (Carlsbad, CA) using the Salimetrics Salivary 17 Alpha-OHP Assay Kit (Cat. No. 1-2602), without modifications to the manufacturers’ protocol.	Samples were thawed to room temperature, vortexed, and then centrifuged for 15 minutes at approximately 3,000 RPM (1,500 x g) immediately before performing the assay. Samples were tested for salivary 17OH progesterone using a high sensitivity enzyme immunoassay (Cat. No. 1-2602). Sample test volume was 50 μl of saliva per determination. The assay has a lower limit of sensitivity of 3 pg/mL, a sta…	Salivary 17OH Progesterone Analysis	*Average % CVs as noted in the kit insert.
							Progesterone	1-1502/ 1-2502	10 - 2430 pg/mL	5 pg/mL	50 µL	6.20%*	7.55%*	Samples were assayed at the Salimetrics’ SalivaLab (Carlsbad, CA) using the Salimetrics Salivary Progesterone Assay Kit (Cat. No. 1-1502), without modifications to the manufacturers’ protocol.	Samples were thawed to room temperature, vortexed, and then centrifuged for 15 minutes at approximately 3,000 RPM (1,500 x g) immediately before performing the assay. Samples were tested for salivary progesterone using a high sensitivity enzyme immunoassay (Cat. No. 1-1502). Sample test volume was 50 μl of saliva per determination. The assay has a lower limit of sensitivity of 5 pg/mL, a standard…	Salivary Progesterone Analysis	*Average % CVs as noted in the kit insert.
							SIgA	1-1602	2.5 - 600 µg/mL	2.5 µg/mL	10 µL of X5 dilution	5.60%*	8.79%*	Samples were assayed at the Salimetrics’ SalivaLab (Carlsbad, CA) using the Salimetrics Salivary Secretory IgA Assay Kit (Cat. No. 1-1602), without modifications to the manufacturers’ protocol.	Samples were thawed to room temperature, vortexed, and then centrifuged for 15 minutes at approximately 3,000 RPM (1,500 x g) immediately before performing the assay. Samples were tested for salivary SIgA using a high sensitivity enzyme immunoassay (Cat. No. 1-1602). Sample test volume was 10 μl of 5X diluted saliva per determination. The assay has a lower limit of sensitivity of 2.5 μg/mL, a sta…	Salivary SIgA Analysis	*Average % CVs as noted in the kit insert.
							Testosterone	1-2402/ 1-2312	6.1 - 600 pg/mL	1 pg/mL	25 µL	4.60%*	9.85%*	Samples were assayed at the Salimetrics’ SalivaLab (Carlsbad, CA) using the Salimetrics Salivary Testosterone Assay Kit (Cat. No. 1-2402), without modifications to the manufacturers’ protocol.	Samples were thawed to room temperature, vortexed, and then centrifuged for 15 minutes at approximately 3,000 RPM (1,500 x g) immediately before performing the assay. Samples were tested for salivary testosterone using a high sensitivity enzyme immunoassay (Cat. No. 1-2402). Sample test volume was 25 μl of saliva per determination. The assay has a lower limit of sensitivity of 1 pg/mL, a standard…	Salivary Testosterone Analysis	*Average % CVs as noted in the kit insert.
							Uric Acid	1-3802	5 mg/dL	0.07 mg/dL	10 µL	1.88%*	4.46%*	Samples were assayed at the Salimetrics’ SalivaLab (Carlsbad, CA) using the Salimetrics Salivary Uric Acid Assay Kit (Cat. No. 1-3802), without modifications to the manufacturers’ protocol.	Samples were thawed to room temperature, vortexed, and then centrifuged for 15 minutes at approximately 3,000 RPM (1,500 x g) immediately before performing the assay. Samples were tested for salivary uric acid using a kinetic enzyme immunoassay (Cat. No. 1-3802). Sample test volume was 10 μl of saliva per determination. The assay has a lower limit of sensitivity of 0.26 mg/mL, a range from 0-20 m…	Salivary Uric Acid Analysis	*Average % CVs as noted in the kit insert.
							IL-1β (Cytokine Panel)		0.05-2256 pg/mL	0.05 pg/mL	25 μL	3.00%*	3.00%*	Samples were assayed for the Salimetrics Cytokine Panel (IL-1β, IL-6, TNF-α, and IL-8) in duplicate at the Salimetrics SalivaLab (Carlsbad, CA) using a proprietary electrochemilluminesence method developed and validated for saliva by Salimetrics.	Samples were assayed for the Salimetrics Cytokine Panel (IL-1β, IL-6, TNF-α, and IL-8) in duplicate at the Salimetrics SalivaLab (Carlsbad, CA) using a proprietary electrochemilluminesence method developed and validated for saliva by Salimetrics. The average coefficient of variation for all samples tested was <15%, which meets the SalivaLab’s criteria for accuracy and repeatability in Salivary Bi…	Salivary IL-1β Analysis	*Average % CVs as noted in the validation report
							IL-6 (Cytokine Panel)		0.06-3068 pg/mL	0.06 pg/mL	25 μL	3.67%*	6.67%*	Samples were assayed for the Salimetrics Cytokine Panel (IL-1β, IL-6, TNF-α, and IL-8) in duplicate at the Salimetrics SalivaLab (Carlsbad, CA) using a proprietary electrochemilluminesence method developed and validated for saliva by Salimetrics.	Samples were assayed for the Salimetrics Cytokine Panel (IL-1β, IL-6, TNF-α, and IL-8) in duplicate at the Salimetrics SalivaLab (Carlsbad, CA) using a proprietary electrochemilluminesence method developed and validated for saliva by Salimetrics. The average coefficient of variation for all samples tested was <15%, which meets the SalivaLab’s criteria for accuracy and repeatability in Salivary Bi…	Salivary IL-6 Analysis	*Average % CVs as noted in the validation report
							IL-8 (Cytokine Panel)		0.07-2336 pg/mL	0.07 pg/mL	25 µL	3.00%*	8.00%*	Samples were assayed for the Salimetrics Cytokine Panel (IL-1β, IL-6, TNF-α, and IL-8) in duplicate at the Salimetrics SalivaLab (Carlsbad, CA) using a proprietary electrochemilluminesence method developed and validated for saliva by Salimetrics.	Samples were assayed for the Salimetrics Cytokine Panel (IL-1β, IL-6, TNF-α, and IL-8) in duplicate at the Salimetrics SalivaLab (Carlsbad, CA) using a proprietary electrochemilluminesence method developed and validated for saliva by Salimetrics. The average coefficient of variation for all samples tested was <15%, which meets the SalivaLab’s criteria for accuracy and repeatability in Salivary Bi…	Salivary IL-8 Analysis	*Average % CVs as noted in the validation report
							TNF-a (Cytokine Panel)		0.04-1360 pg/mL	0.04 pg/mL	25 μL	6.00%*	13.00%*	Samples were assayed for the Salimetrics Cytokine Panel (IL-1β, IL-6, TNF-α, and IL-8) in duplicate at the Salimetrics SalivaLab (Carlsbad, CA) using a proprietary electrochemilluminesence method developed and validated for saliva by Salimetrics.	Samples were assayed for the Salimetrics Cytokine Panel (IL-1β, IL-6, TNF-α, and IL-8) in duplicate at the Salimetrics SalivaLab (Carlsbad, CA) using a proprietary electrochemilluminesence method developed and validated for saliva by Salimetrics. The average coefficient of variation for all samples tested was <15%, which meets the SalivaLab’s criteria for accuracy and repeatability in Salivary Bi…	Salivary TNF - α Analysis	*Average % CVs as noted in the validation report

## Sheet: Final Report_IL1B
Test name:	IL-1β Final																				Infant's Swab	, Infant's Swab
Salimetrics ID	Sample ID	Rep 1	Rep 2	Mean (pg/mL)															Institution:	NTNU	Oral Swab	, Oral Swab
20196-0001	Diver 01.19-01	147.6	133.1	140.35															Collection Method:	Passive Drool	Passive Drool	, Passive Drool
20196-0002	Diver 01.19-02	3746.9	3800.63	3773.77																	Other	, Other
20196-0003	Diver 01.19-03	798.09	700.32	749.21
20196-0004	Diver 01.19-04	45.01	44.53	44.77
20196-0005	Diver 01.19-05	36.94	35.05	36
20196-0006	Diver 01.19-06	108.7	100.01	104.35															Weigh Tubes:	No
20196-0007	Diver 01.19-07	140.09	118.41	129.25																Yes
20196-0008	Diver 01.19-08	181.69	224.87	203.28																No
20196-0009	Diver 02.19-01	49.91	49.03	49.47
20196-0010	Diver 02.19-02	441.69	413.74	427.71
20196-0011	Diver 02.19-03	3153.39	3128.21	3140.8
20196-0012	Diver 02.19-04	226.08	227.33	226.7
20196-0013	Diver 02.19-05	453.19	434.66	443.93
20196-0014	Diver 02.19-06	187.2	184.01	185.61
20196-0015	Diver 02.19-07	509.61	467.99	488.8
20196-0016	Diver 02.19-08	97.46	94.93	96.2
20196-0017	Diver 03.19-01	39.85	39.89	39.87
20196-0018	Diver 03.19-02	1066.07	874.25	970.16
20196-0019	Diver 03.19-03	571.75	529	550.37
20196-0020	Diver 03.19-04	83.93	84.49	84.21
20196-0021	Diver 03.19-05	68.77	62.36	65.57
20196-0022	Diver 03.19-06	74.1	76.71	75.41
20196-0023	Diver 03.19-07	45.6	41.81	43.71
20196-0024	Diver 03.19-08	72.12	72.33	72.22
20196-0025	Diver 04.19-01	46.95	43.04	44.995
20196-0026	Diver 04.19-02	1112.69	1197.87	1155.28
20196-0027	Diver 04.19-03	2742.18	2432.92	2587.55
20196-0028	Diver 04.19-04	44.43	46.98	45.71
20196-0029	Diver 04.19-05	172.71	162.29	167.5
20196-0030	Diver 04.19-06	75.64	78.86	77.25
20196-0031	Diver 04.19-07	69.82	67.45	68.64
20196-0032	Diver 04.19-08	81.62	82.29	81.95
20196-0033	Diver 05.19-01	1329.3	1359.02	1344.16
20196-0034	Diver 05.19-02	3580.19	3856.56	3718.38
20196-0035	Diver 05.19-03	4063.97	4371.47	4217.72
20196-0036	Diver 05.19-04	337.64	324.94	331.29
20196-0037	Diver 05.19-05	649.5	590.62	620.06
20196-0038	Diver 05.19-06	177.5	178.65	178.07
20196-0039	Diver 05.19-07	243.77	232.13	237.95
20196-0040	Diver 05.19-08	614.22	613.37	613.79
20196-0041	Diver 06.19-01	155	144.44	149.72
20196-0042	Diver 06.19-02	407.19	388.67	397.93
20196-0043	Diver 06.19-03	110.86	101.43	106.14
20196-0044	Diver 06.19-04	33.68	30.66	32.17
20196-0045	Diver 06.19-05	47.19	43.78	45.48
20196-0046	Diver 07.19-01	472.23	427.38	449.81
20196-0047	Diver 07.19-02	3100.81	2768.16	2934.49
20196-0048	Diver 07.19-03	3465.1	3753.71	3609.4
20196-0049	Diver 07.19-04	60.11	56.91	58.51
20196-0050	Diver 07.19-05	618.54	604.76	611.65
20196-0051	Diver 08.19-01	93.22	87.64	90.43
20196-0052	Diver 08.19-02	647.22	642.13	644.68
20196-0053	Diver 08.19-03	247.97	243.37	245.67
20196-0054	Diver 08.19-04	114.56	106.3	110.43
20196-0055	Diver 08.19-05	101.46	92.54	97
20196-0056	Diver 10.19-01	414.86	395.95	405.41
20196-0057	Diver 10.19-02	2848.38	3090.23	2969.31
20196-0058	Diver 10.19-03	321.02	328.49	324.76
20196-0059	Diver 10.19-04	50.41	49.43	49.92
20196-0060	Diver 10.19-05	229.92	230.91	230.41

## Sheet: Laboratory Report_AA
														Select Assay Kit
					To:									Alpha-amylase
						Monnoyer
						NTNU					SalivaLab West: 5962 La Place Ct, Suite 275			Select Test Type
											Carlsbad, CA 92008			Duplicate
					Laboratory Report:
					Salivary Alpha-Amylase Analysis									Singlet
														Duplicate
										Assay Values
										Intra-Assay CV:	5.47%*
										Inter-Assay CV:	4.70%*
										Assay Range:	2-400 U/mL
										Sensitivity:	0.4 U/mL
										*Average % CVs as noted in the kit insert.
					Summary
					PI Name:	Monnoyer			Referencing the SalivaLab?
					Study Name:				Help keep the scientific literature consistent by referencing the Salimetrics Saliva Lab as follows:
					Total # of Samples:	60
					QNS Samples:	0			Samples were assayed at the Salimetrics’ SalivaLab (Carlsbad, CA) using the Salimetrics Salivary Alpha-Amylase Assay Kit (Cat. No. 1-1902), without modifications to the manufacturers’ protocol.
					Collection Method:	Passive Drool
					Weigh Tubes:	No
					Methodology
					Samples were thawed to room temperature, vortexed, and then centrifuged for 15 minutes at approximately 3,000 RPM (1,500 x g) immediately before performing the assay. Samples were tested for salivary alpha-amylase using a kinetic enzyme immunoassay (Cat. No. 1-1902). Sample test volume was 8 μl of 200X diluted saliva per determination. The assay has a lower limit of sensitivity of 0.4 U/mL, sampl…
				For Technical Support | support@salimetrics.com
							Assay Kit	Product #	Curve	Sensitivity	Test Volume	Intra-Assay CV	Inter-Assay CV	Referencing SalivaLab
							Alpha-amylase	1-1902	N/A	0.4 U/mL	8 µL of X200 dilution	5.47%*	4.70%*	Samples were assayed at the Salimetrics’ SalivaLab (Carlsbad, CA) using the Salimetrics Salivary Alpha-Amylase Assay Kit (Cat. No. 1-1902), without modifications to the manufacturers’ protocol.	Samples were thawed to room temperature, vortexed, and then centrifuged for 15 minutes at approximately 3,000 RPM (1,500 x g) immediately before performing the assay. Samples were tested for salivary alpha-amylase using a kinetic enzyme immunoassay (Cat. No. 1-1902). Sample test volume was 8 μl of 200X diluted saliva per determination. The assay has a lower limit of sensitivity of 0.4 U/mL, sampl…	Salivary Alpha-Amylase Analysis	*Average % CVs as noted in the kit insert.
							Androstenedione	1-2902	10 - 2430 pg/mL	5 pg/mL	50 µL	4.50%*	6.15%*	Samples were assayed at the Salimetrics’ SalivaLab (Carlsbad, CA) using the Salimetrics Salivary Androstenedione Assay Kit (Cat. No. 1-2902), without modifications to the manufacturers’ protocol.	Samples were thawed to room temperature, vortexed, and then centrifuged for 15 minutes at approximately 3,000 RPM (1,500 x g) immediately before performing the assay. Samples were tested for salivary androstenedione using a high sensitivity enzyme immunoassay (Cat. No. 1-2902). Sample test volume was 50 μl of saliva per determination. The assay has a lower limit of sensitivity of 5 pg/mL, a stand…	Salivary Androstenedione Analysis	*Average % CVs as noted in the kit insert.
							Blood Contamination	1-1302	0.08 - 6.6 mg/dL	0.08 mg/dL	20 µL	7.55%*	7.15%*	Samples were assayed at the Salimetrics’ SalivaLab (Carlsbad, CA) using the Salimetrics Salivary Transferrin Assay Kit (Cat. No. 1-1302), without modifications to the manufacturers’ protocol.	Samples were thawed to room temperature, vortexed, and then centrifuged for 15 minutes at approximately 3,000 RPM (1,500 x g) immediately before performing the assay. Samples were tested for salivary blood contamination using a high sensitivity enzyme immunoassay (Cat. No. 1-1302). Sample test volume was 20 μl of saliva per determination. The assay has a lower limit of sensitivity of 0.08 mg/dL, …	Salivary Blood Contamination Analysis	*Average % CVs as noted in the kit insert.
							Cortisol	1-3002/ 1-3102	0.012 - 3.0 µg/dL	0.007 µg/dL	25 µL	4.6%*	6.00%*	Samples were assayed at the Salimetrics’ SalivaLab (Carlsbad, CA) using the Salimetrics Salivary Cortisol Assay Kit (Cat. No. 1-3002), without modifications to the manufacturers’ protocol.	Samples were thawed to room temperature, vortexed, and then centrifuged for 15 minutes at approximately 3,000 RPM (1,500 x g) immediately before performing the assay. Samples were tested for salivary cortisol using a high sensitivity enzyme immunoassay (Cat. No. 1-3002). Sample test volume was 25 μl of saliva per determination. The assay has a lower limit of sensitivity of 0.007 μg/dL, a standard…	Salivary Cortisol Analysis	*Average % CVs as noted in the kit insert.
							Cotinine	1-2002/ 1-2112	0.8 - 200 ng/mL	0.15 ng/mL	20 µL	6.38%*	6.63%*	Samples were assayed at the Salimetrics’ SalivaLab (Carlsbad, CA) using the Salimetrics Salivary Cotinine Assay Kit (Cat. No. 1-2002), without modifications to the manufacturers’ protocol.	Samples were thawed to room temperature, vortexed, and then centrifuged for 15 minutes at approximately 3,000 RPM (1,500 x g) immediately before performing the assay. Samples were tested for salivary cotinine using a high sensitivity enzyme immunoassay (Cat. No. 1-2002). Sample test volume was 20 μl of saliva per determination. The assay has a lower limit of sensitivity of 0.15 ng/mL, a standard …	Salivary Cotinine Analysis	*Average % CVs as noted in the kit insert.
							C-Reactive Protein	73781	25 - 1600 pg/mL	19.44 pg/mL of X2 dilution	50 µL of X10 dilution	3.20%*	2.60%*	Samples were assayed at the Salimetrics’ SalivaLab (Carlsbad, CA) using the Salimetrics Salivary C-Reactive Protein Assay Kit (Cat. No. 1-2102), without modifications to the manufacturers’ protocol.	Samples were thawed to room temperature, vortexed, and then centrifuged for 15 minutes at approximately 3,000 RPM (1,500 x g) immediately before performing the assay. Samples were tested for salivary c-reactive protein using a high sensitivity enzyme immunoassay (Cat. No. 1-2102). Sample test volume was 100 μl of 2X diluted saliva per determination. The assay has a lower limit of sensitivity of 1…	Salivary C-Reactive Protein Analysis	*Average % CVs as noted in the kit insert.
							DHEA	1-1202/ 1-2212	10.2 - 1000 pg/mL	5 pg/mL	50 µL	5.55%*	8.20%*	Samples were assayed at the Salimetrics’ SalivaLab (Carlsbad, CA) using the Salimetrics Salivary DHEA Assay Kit (Cat. No. 1-1202), without modifications to the manufacturers’ protocol.	Samples were thawed to room temperature, vortexed, and then centrifuged for 15 minutes at approximately 3,000 RPM (1,500 x g) immediately before performing the assay. Samples were tested for salivary DHEA using a high sensitivity enzyme immunoassay (Cat. No. 1-1202). Sample test volume was 50 μl of saliva per determination. The assay has a lower limit of sensitivity of 5 pg/mL, a standard curve r…	Salivary DHEA Analysis	*Average % CVs as noted in the kit insert.
							DHEA-S	1-1252	189 - 15,300 pg/mL	43 pg/mL	100 µL	7.25%*	7.55%*	Samples were assayed at the Salimetrics’ SalivaLab (Carlsbad, CA) using the Salimetrics Salivary DHEA-S Assay Kit (Cat. No. 1-1252), without modifications to the manufacturers’ protocol.	Samples were thawed to room temperature, vortexed, and then centrifuged for 15 minutes at approximately 3,000 RPM (1,500 x g) immediately before performing the assay. Samples were tested for salivary DHEA-S using a high sensitivity enzyme immunoassay (Cat. No. 1-1252). Sample test volume was 100 μl of saliva per determination. The assay has a lower limit of sensitivity of 43 pg/mL, a standard cur…	Salivary DHEA-S Analysis	*Average % CVs as noted in the kit insert.
							Estradiol	1-3702/ 1-4702	1 - 32 pg/mL	0.1 pg/mL	100 µL	7.13%*	7.45%*	Samples were assayed at the Salimetrics’ SalivaLab (Carlsbad, CA) using the Salimetrics Salivary Estradiol Assay Kit (Cat. No. 1-3702), without modifications to the manufacturers’ protocol.	Samples were thawed to room temperature, vortexed, and then centrifuged for 15 minutes at approximately 3,000 RPM (1,500 x g) immediately before performing the assay. Samples were tested for salivary estradiol using a high sensitivity enzyme immunoassay (Cat. No. 1-3702). Sample test volume was 100 μl of saliva per determination. The assay has a lower limit of sensitivity of 0.1 pg/mL, a standard…	Salivary Estradiol Analysis	*Average % CVs as noted in the kit insert.
							Estriol	1-1802	20 - 4860 pg/mL	16 pg/mL	25 µL	6.05%*	7.10%*	Samples were assayed at the Salimetrics’ SalivaLab (Carlsbad, CA) using the Salimetrics Salivary Estriol Assay Kit (Cat. No. 1-1802), without modifications to the manufacturers’ protocol.	Samples were thawed to room temperature, vortexed, and then centrifuged for 15 minutes at approximately 3,000 RPM (1,500 x g) immediately before performing the assay. Samples were tested for salivary estriol using a high sensitivity enzyme immunoassay (Cat. No. 1-1802). Sample test volume was 25 μl of saliva per determination. The assay has a lower limit of sensitivity of 16 pg/mL, a standard cur…	Salivary Estriol Analysis	*Average % CVs as noted in the kit insert.
							HS Estriol	1-1802/ 1-2812	5 - 1215 pg/mL	1 pg/mL	100 µL of X2 dilution	5.15%*	9.35%*	Samples were assayed at the Salimetrics’ SalivaLab (Carlsbad, CA) using the Salimetrics High Sensitivity Salivary Estriol Assay Kit (Cat. No. 1-1802), without modifications to the manufacturers’ protocol.	Samples were thawed to room temperature, vortexed, and then centrifuged for 15 minutes at approximately 3,000 RPM (1,500 x g) immediately before performing the assay. Samples were tested for salivary HS estriol using a high sensitivity enzyme immunoassay (Cat. No. 1-1802). Sample test volume was 100 μl of 2X diluted saliva per determination. The assay has a lower limit of sensitivity of 1 pg/mL, …	Salivary HS Estriol Analysis	*Average % CVs as noted in the kit insert.
							Estrone	1-3202	3.1 - 300 pg/mL	1 pg/mL	100 µL	5.47%*	7.80%*	Samples were assayed at the Salimetrics’ SalivaLab (Carlsbad, CA) using the Salimetrics Salivary Estrone Assay Kit (Cat. No. 1-3202), without modifications to the manufacturers’ protocol.	Samples were thawed to room temperature, vortexed, and then centrifuged for 15 minutes at approximately 3,000 RPM (1,500 x g) immediately before performing the assay. Samples were tested for salivary estrone using a high sensitivity enzyme immunoassay (Cat. No. 1-3202). Sample test volume was 100 μl of saliva per determination. The assay has a lower limit of sensitivity of 1 pg/mL, a standard cur…	Salivary Estrone Analysis	*Average % CVs as noted in the kit insert.
							IL-1β	1-3902	3.125 - 200 pg/mL	5.55 pg/mL (at 15x dilution)	100 µL	2.40%*	4.50%*	Samples were assayed at the Salimetrics’ SalivaLab (Carlsbad, CA) using the Salimetrics Salivary Interleukin-1 Beta Assay Kit (Cat. No. 1-3002), without modifications to the manufacturers’ protocol.	Samples were thawed to room temperature, vortexed, and then centrifuged for 15 minutes at approximately 3,000 RPM (1,500 x g) immediately before performing the assay. Samples were tested for salivary IL-1β using a high sensitivity enzyme immunoassay (Cat. No. 1-3002). Sample test volume was 100 μl of saliva per determination. The assay has a lower limit of sensitivity of 0.37 pg/mL, a standard cu…	Salivary IL-1β Analysis	*Average % CVs as noted in the kit insert.
							IL-6	1-3602	1.56 - 100 pg/mL	0.35 pg/mL (at 5x dilution)	100 µL	4.80%*	6.60%*	Samples were assayed at the Salimetrics’ SalivaLab (Carlsbad, CA) using the Salimetrics Salivary Interleukin-6 Assay Kit (Cat. No. 1-3602), without modifications to the manufacturers’ protocol.	Samples were thawed to room temperature, vortexed, and then centrifuged for 15 minutes at approximately 3,000 RPM (1,500 x g) immediately before performing the assay. Samples were tested for salivary IL-6 using a high sensitivity enzyme immunoassay (Cat. No. 1-3602). Sample test volume was 100 μl of saliva per determination. The assay has a lower limit of sensitivity of 0.07 pg/mL, a standard cur…	Salivary IL-6 Analysis	*Average % CVs as noted in the kit insert.
							Melatonin	1-3402	0.78 - 50 pg/mL	1.37 pg/mL	100 µL	5.42%*	8.90%*	Samples were assayed at the Salimetrics’ SalivaLab (Carlsbad, CA) using the Salimetrics Salivary Melatonin Assay Kit (Cat. No. 1-3402), without modifications to the manufacturers’ protocol.	Samples were thawed to room temperature, vortexed, and then centrifuged for 15 minutes at approximately 3,000 RPM (1,500 x g) immediately before performing the assay. Samples were tested for salivary melatonin using a high sensitivity enzyme immunoassay (Cat. No. 1-3402). Sample test volume was 100 μl of saliva per determination. The assay has a lower limit of sensitivity of 0.58 pg/mL, a standar…	Salivary Melatonin Analysis	*Average % CVs as noted in the kit insert.
							17OH Progesterone	1-2602	5.1 - 500 pg/mL	3 pg/mL	50 µL	4.85%*	10.65%*	Samples were assayed at the Salimetrics’ SalivaLab (Carlsbad, CA) using the Salimetrics Salivary 17 Alpha-OHP Assay Kit (Cat. No. 1-2602), without modifications to the manufacturers’ protocol.	Samples were thawed to room temperature, vortexed, and then centrifuged for 15 minutes at approximately 3,000 RPM (1,500 x g) immediately before performing the assay. Samples were tested for salivary 17OH progesterone using a high sensitivity enzyme immunoassay (Cat. No. 1-2602). Sample test volume was 50 μl of saliva per determination. The assay has a lower limit of sensitivity of 3 pg/mL, a sta…	Salivary 17OH Progesterone Analysis	*Average % CVs as noted in the kit insert.
							Progesterone	1-1502/ 1-2502	10 - 2430 pg/mL	5 pg/mL	50 µL	6.20%*	7.55%*	Samples were assayed at the Salimetrics’ SalivaLab (Carlsbad, CA) using the Salimetrics Salivary Progesterone Assay Kit (Cat. No. 1-1502), without modifications to the manufacturers’ protocol.	Samples were thawed to room temperature, vortexed, and then centrifuged for 15 minutes at approximately 3,000 RPM (1,500 x g) immediately before performing the assay. Samples were tested for salivary progesterone using a high sensitivity enzyme immunoassay (Cat. No. 1-1502). Sample test volume was 50 μl of saliva per determination. The assay has a lower limit of sensitivity of 5 pg/mL, a standard…	Salivary Progesterone Analysis	*Average % CVs as noted in the kit insert.
							SIgA	1-1602	2.5 - 600 µg/mL	2.5 µg/mL	10 µL of X5 dilution	5.60%*	8.79%*	Samples were assayed at the Salimetrics’ SalivaLab (Carlsbad, CA) using the Salimetrics Salivary Secretory IgA Assay Kit (Cat. No. 1-1602), without modifications to the manufacturers’ protocol.	Samples were thawed to room temperature, vortexed, and then centrifuged for 15 minutes at approximately 3,000 RPM (1,500 x g) immediately before performing the assay. Samples were tested for salivary SIgA using a high sensitivity enzyme immunoassay (Cat. No. 1-1602). Sample test volume was 10 μl of 5X diluted saliva per determination. The assay has a lower limit of sensitivity of 2.5 μg/mL, a sta…	Salivary SIgA Analysis	*Average % CVs as noted in the kit insert.
							Testosterone	1-2402/ 1-2312	6.1 - 600 pg/mL	1 pg/mL	25 µL	4.60%*	9.85%*	Samples were assayed at the Salimetrics’ SalivaLab (Carlsbad, CA) using the Salimetrics Salivary Testosterone Assay Kit (Cat. No. 1-2402), without modifications to the manufacturers’ protocol.	Samples were thawed to room temperature, vortexed, and then centrifuged for 15 minutes at approximately 3,000 RPM (1,500 x g) immediately before performing the assay. Samples were tested for salivary testosterone using a high sensitivity enzyme immunoassay (Cat. No. 1-2402). Sample test volume was 25 μl of saliva per determination. The assay has a lower limit of sensitivity of 1 pg/mL, a standard…	Salivary Testosterone Analysis	*Average % CVs as noted in the kit insert.
							Uric Acid	1-3802	5 mg/dL	0.07 mg/dL	10 µL	1.88%*	4.46%*	Samples were assayed at the Salimetrics’ SalivaLab (Carlsbad, CA) using the Salimetrics Salivary Uric Acid Assay Kit (Cat. No. 1-3802), without modifications to the manufacturers’ protocol.	Samples were thawed to room temperature, vortexed, and then centrifuged for 15 minutes at approximately 3,000 RPM (1,500 x g) immediately before performing the assay. Samples were tested for salivary uric acid using a kinetic enzyme immunoassay (Cat. No. 1-3802). Sample test volume was 10 μl of saliva per determination. The assay has a lower limit of sensitivity of 0.26 mg/mL, a range from 0-20 m…	Salivary Uric Acid Analysis	*Average % CVs as noted in the kit insert.
							IL-1β (Cytokine Panel)		0.05-2256 pg/mL	0.05 pg/mL	25 μL	3.00%*	3.00%*	Samples were assayed for the Salimetrics Cytokine Panel (IL-1β, IL-6, TNF-α, and IL-8) in duplicate at the Salimetrics SalivaLab (Carlsbad, CA) using a proprietary electrochemilluminesence method developed and validated for saliva by Salimetrics.	Samples were assayed for the Salimetrics Cytokine Panel (IL-1β, IL-6, TNF-α, and IL-8) in duplicate at the Salimetrics SalivaLab (Carlsbad, CA) using a proprietary electrochemilluminesence method developed and validated for saliva by Salimetrics. The average coefficient of variation for all samples tested was <15%, which meets the SalivaLab’s criteria for accuracy and repeatability in Salivary Bi…	Salivary IL-1β Analysis	*Average % CVs as noted in the validation report
							IL-6 (Cytokine Panel)		0.06-3068 pg/mL	0.06 pg/mL	25 μL	3.67%*	6.67%*	Samples were assayed for the Salimetrics Cytokine Panel (IL-1β, IL-6, TNF-α, and IL-8) in duplicate at the Salimetrics SalivaLab (Carlsbad, CA) using a proprietary electrochemilluminesence method developed and validated for saliva by Salimetrics.	Samples were assayed for the Salimetrics Cytokine Panel (IL-1β, IL-6, TNF-α, and IL-8) in duplicate at the Salimetrics SalivaLab (Carlsbad, CA) using a proprietary electrochemilluminesence method developed and validated for saliva by Salimetrics. The average coefficient of variation for all samples tested was <15%, which meets the SalivaLab’s criteria for accuracy and repeatability in Salivary Bi…	Salivary IL-6 Analysis	*Average % CVs as noted in the validation report
							IL-8 (Cytokine Panel)		0.07-2336 pg/mL	0.07 pg/mL	25 µL	3.00%*	8.00%*	Samples were assayed for the Salimetrics Cytokine Panel (IL-1β, IL-6, TNF-α, and IL-8) in duplicate at the Salimetrics SalivaLab (Carlsbad, CA) using a proprietary electrochemilluminesence method developed and validated for saliva by Salimetrics.	Samples were assayed for the Salimetrics Cytokine Panel (IL-1β, IL-6, TNF-α, and IL-8) in duplicate at the Salimetrics SalivaLab (Carlsbad, CA) using a proprietary electrochemilluminesence method developed and validated for saliva by Salimetrics. The average coefficient of variation for all samples tested was <15%, which meets the SalivaLab’s criteria for accuracy and repeatability in Salivary Bi…	Salivary IL-8 Analysis	*Average % CVs as noted in the validation report
							TNF-a (Cytokine Panel)		0.04-1360 pg/mL	0.04 pg/mL	25 μL	6.00%*	13.00%*	Samples were assayed for the Salimetrics Cytokine Panel (IL-1β, IL-6, TNF-α, and IL-8) in duplicate at the Salimetrics SalivaLab (Carlsbad, CA) using a proprietary electrochemilluminesence method developed and validated for saliva by Salimetrics.	Samples were assayed for the Salimetrics Cytokine Panel (IL-1β, IL-6, TNF-α, and IL-8) in duplicate at the Salimetrics SalivaLab (Carlsbad, CA) using a proprietary electrochemilluminesence method developed and validated for saliva by Salimetrics. The average coefficient of variation for all samples tested was <15%, which meets the SalivaLab’s criteria for accuracy and repeatability in Salivary Bi…	Salivary TNF - α Analysis	*Average % CVs as noted in the validation report

## Sheet: Final Report_AA
Test name:	Alpha-Amylase Final																				Infant's Swab	, Infant's Swab
Salimetrics ID	Sample ID	Rep 1	Rep 2	Mean (U/mL)															Institution:	NTNU	Oral Swab	, Oral Swab
20196-0001	Diver 01.19-01	51.496	56.416	53.956															Collection Method:	Passive Drool	Passive Drool	, Passive Drool
20196-0002	Diver 01.19-02	210.248	227.632	218.94																	Other	, Other
20196-0003	Diver 01.19-03	10.496	11.152	10.824
20196-0004	Diver 01.19-04	119.392	128.904	124.148
20196-0005	Diver 01.19-05	89.216	95.448	92.332
20196-0006	Diver 01.19-06	58.384	61.992	60.188															Weigh Tubes:	No
20196-0007	Diver 01.19-07	34.112	38.048	36.08																Yes
20196-0008	Diver 01.19-08	47.232	50.84	49.036																No
20196-0009	Diver 02.19-01	240.096	268.632	254.364
20196-0010	Diver 02.19-02	21.32	22.96	22.14
20196-0011	Diver 02.19-03	23.288	24.928	24.108
20196-0012	Diver 02.19-04	250.592	248.952	249.772
20196-0013	Diver 02.19-05	55.104	55.76	55.432
20196-0014	Diver 02.19-06	87.248	87.904	87.576
20196-0015	Diver 02.19-07	41	43.296	42.148
20196-0016	Diver 02.19-08	356.536	361.456	358.996
20196-0017	Diver 03.19-01	112.176	111.192	111.684
20196-0018	Diver 03.19-02	71.832	72.488	72.16
20196-0019	Diver 03.19-03	51.168	51.168	51.168
20196-0020	Diver 03.19-04	154.16	150.552	152.356
20196-0021	Diver 03.19-05	128.904	128.904	128.904
20196-0022	Diver 03.19-06	91.512	93.48	92.496
20196-0023	Diver 03.19-07	99.712	106.6	103.156
20196-0024	Diver 03.19-08	115.456	119.064	117.26
20196-0025	Diver 04.19-01	127.264	129.232	128.248
20196-0026	Diver 04.19-02	66.256	67.896	67.076
20196-0027	Diver 04.19-03	65.272	68.224	66.748
20196-0028	Diver 04.19-04	146.288	156.128	151.208
20196-0029	Diver 04.19-05	105.616	110.864	108.24
20196-0030	Diver 04.19-06	120.704	130.872	125.788
20196-0031	Diver 04.19-07	137.104	146.288	141.696
20196-0032	Diver 04.19-08	61.336	63.632	62.484
20196-0033	Diver 05.19-01	230.584	251.576	241.08
20196-0034	Diver 05.19-02	272.896	288.64	280.768
20196-0035	Diver 05.19-03	692.736	674.368	683.552
20196-0036	Diver 05.19-04	397.536	404.096	400.816
20196-0037	Diver 05.19-05	92.168	93.152	92.66
20196-0038	Diver 05.19-06	221.072	233.536	227.304
20196-0039	Diver 05.19-07	191.88	202.376	197.128
20196-0040	Diver 05.19-08	27.88	29.192	28.536
20196-0041	Diver 06.19-01	72.816	75.768	74.292
20196-0042	Diver 06.19-02	97.744	103.976	100.86
20196-0043	Diver 06.19-03	99.712	105.616	102.664
20196-0044	Diver 06.19-04	51.496	55.432	53.464
20196-0045	Diver 06.19-05	45.264	47.56	46.412
20196-0046	Diver 07.19-01	32.144	34.44	33.292
20196-0047	Diver 07.19-02	28.208	29.848	29.028
20196-0048	Diver 07.19-03	52.152	55.104	53.628
20196-0049	Diver 07.19-04	32.8	32.472	32.636
20196-0050	Diver 07.19-05	56.088	59.368	57.728
20196-0051	Diver 08.19-01	101.024	109.552	105.288
20196-0052	Diver 08.19-02	46.248	48.216	47.232
20196-0053	Diver 08.19-03	50.512	51.496	51.004
20196-0054	Diver 08.19-04	20.008	20.336	20.172
20196-0055	Diver 08.19-05	82	81.672	81.836
20196-0056	Diver 10.19-01	168.592	166.952	167.772
20196-0057	Diver 10.19-02	52.808	53.464	53.136
20196-0058	Diver 10.19-03	222.384	239.112	230.748
20196-0059	Diver 10.19-04	66.584	69.536	68.06
20196-0060	Diver 10.19-05	80.032	79.376	79.704

## Sheet: Laboratory Report_CRP
														Select Assay Kit
					To:									C-Reactive Protein
						Monnoyer
						NTNU					SalivaLab West: 5962 La Place Ct, Suite 275			Select Test Type
											Carlsbad, CA 92008			Duplicate
					Laboratory Report:
					Salivary C-Reactive Protein Analysis									Singlet
														Duplicate
										Assay Values
										Intra-Assay CV:	3.20%*
										Inter-Assay CV:	2.60%*
										Assay Range:	25 - 1600 pg/mL
										Sensitivity:	19.44 pg/mL of X2 dilution
										*Average % CVs as noted in the kit insert.
					Summary
					PI Name:	Monnoyer			Referencing the SalivaLab?
					Study Name:				Help keep the scientific literature consistent by referencing the Salimetrics Saliva Lab as follows:
					Total # of Samples:	60
					QNS Samples:	0			Samples were assayed at the Salimetrics’ SalivaLab (Carlsbad, CA) using the Salimetrics Salivary C-Reactive Protein Assay Kit (Cat. No. 1-2102), without modifications to the manufacturers’ protocol.
					Collection Method:	Passive Drool
					Weigh Tubes:	No
					Methodology
					Samples were thawed to room temperature, vortexed, and then centrifuged for 15 minutes at approximately 3,000 RPM (1,500 x g) immediately before performing the assay. Samples were tested for salivary c-reactive protein using a high sensitivity enzyme immunoassay (Cat. No. 1-2102). Sample test volume was 100 μl of 2X diluted saliva per determination. The assay has a lower limit of sensitivity of 1…
				For Technical Support | support@salimetrics.com
							Assay Kit	Product #	Curve	Sensitivity	Test Volume	Intra-Assay CV	Inter-Assay CV	Referencing SalivaLab
							Alpha-amylase	1-1902	N/A	0.4 U/mL	8 µL of X200 dilution	5.47%*	4.70%*	Samples were assayed at the Salimetrics’ SalivaLab (Carlsbad, CA) using the Salimetrics Salivary Alpha-Amylase Assay Kit (Cat. No. 1-1902), without modifications to the manufacturers’ protocol.	Samples were thawed to room temperature, vortexed, and then centrifuged for 15 minutes at approximately 3,000 RPM (1,500 x g) immediately before performing the assay. Samples were tested for salivary alpha-amylase using a kinetic enzyme immunoassay (Cat. No. 1-1902). Sample test volume was 8 μl of 200X diluted saliva per determination. The assay has a lower limit of sensitivity of 0.4 U/mL, sampl…	Salivary Alpha-Amylase Analysis	*Average % CVs as noted in the kit insert.
							Androstenedione	1-2902	10 - 2430 pg/mL	5 pg/mL	50 µL	4.50%*	6.15%*	Samples were assayed at the Salimetrics’ SalivaLab (Carlsbad, CA) using the Salimetrics Salivary Androstenedione Assay Kit (Cat. No. 1-2902), without modifications to the manufacturers’ protocol.	Samples were thawed to room temperature, vortexed, and then centrifuged for 15 minutes at approximately 3,000 RPM (1,500 x g) immediately before performing the assay. Samples were tested for salivary androstenedione using a high sensitivity enzyme immunoassay (Cat. No. 1-2902). Sample test volume was 50 μl of saliva per determination. The assay has a lower limit of sensitivity of 5 pg/mL, a stand…	Salivary Androstenedione Analysis	*Average % CVs as noted in the kit insert.
							Blood Contamination	1-1302	0.08 - 6.6 mg/dL	0.08 mg/dL	20 µL	7.55%*	7.15%*	Samples were assayed at the Salimetrics’ SalivaLab (Carlsbad, CA) using the Salimetrics Salivary Transferrin Assay Kit (Cat. No. 1-1302), without modifications to the manufacturers’ protocol.	Samples were thawed to room temperature, vortexed, and then centrifuged for 15 minutes at approximately 3,000 RPM (1,500 x g) immediately before performing the assay. Samples were tested for salivary blood contamination using a high sensitivity enzyme immunoassay (Cat. No. 1-1302). Sample test volume was 20 μl of saliva per determination. The assay has a lower limit of sensitivity of 0.08 mg/dL, …	Salivary Blood Contamination Analysis	*Average % CVs as noted in the kit insert.
							Cortisol	1-3002/ 1-3102	0.012 - 3.0 µg/dL	0.007 µg/dL	25 µL	4.6%*	6.00%*	Samples were assayed at the Salimetrics’ SalivaLab (Carlsbad, CA) using the Salimetrics Salivary Cortisol Assay Kit (Cat. No. 1-3002), without modifications to the manufacturers’ protocol.	Samples were thawed to room temperature, vortexed, and then centrifuged for 15 minutes at approximately 3,000 RPM (1,500 x g) immediately before performing the assay. Samples were tested for salivary cortisol using a high sensitivity enzyme immunoassay (Cat. No. 1-3002). Sample test volume was 25 μl of saliva per determination. The assay has a lower limit of sensitivity of 0.007 μg/dL, a standard…	Salivary Cortisol Analysis	*Average % CVs as noted in the kit insert.
							Cotinine	1-2002/ 1-2112	0.8 - 200 ng/mL	0.15 ng/mL	20 µL	6.38%*	6.63%*	Samples were assayed at the Salimetrics’ SalivaLab (Carlsbad, CA) using the Salimetrics Salivary Cotinine Assay Kit (Cat. No. 1-2002), without modifications to the manufacturers’ protocol.	Samples were thawed to room temperature, vortexed, and then centrifuged for 15 minutes at approximately 3,000 RPM (1,500 x g) immediately before performing the assay. Samples were tested for salivary cotinine using a high sensitivity enzyme immunoassay (Cat. No. 1-2002). Sample test volume was 20 μl of saliva per determination. The assay has a lower limit of sensitivity of 0.15 ng/mL, a standard …	Salivary Cotinine Analysis	*Average % CVs as noted in the kit insert.
							C-Reactive Protein	73781	25 - 1600 pg/mL	19.44 pg/mL of X2 dilution	50 µL of X10 dilution	3.20%*	2.60%*	Samples were assayed at the Salimetrics’ SalivaLab (Carlsbad, CA) using the Salimetrics Salivary C-Reactive Protein Assay Kit (Cat. No. 1-2102), without modifications to the manufacturers’ protocol.	Samples were thawed to room temperature, vortexed, and then centrifuged for 15 minutes at approximately 3,000 RPM (1,500 x g) immediately before performing the assay. Samples were tested for salivary c-reactive protein using a high sensitivity enzyme immunoassay (Cat. No. 1-2102). Sample test volume was 100 μl of 2X diluted saliva per determination. The assay has a lower limit of sensitivity of 1…	Salivary C-Reactive Protein Analysis	*Average % CVs as noted in the kit insert.
							DHEA	1-1202/ 1-2212	10.2 - 1000 pg/mL	5 pg/mL	50 µL	5.55%*	8.20%*	Samples were assayed at the Salimetrics’ SalivaLab (Carlsbad, CA) using the Salimetrics Salivary DHEA Assay Kit (Cat. No. 1-1202), without modifications to the manufacturers’ protocol.	Samples were thawed to room temperature, vortexed, and then centrifuged for 15 minutes at approximately 3,000 RPM (1,500 x g) immediately before performing the assay. Samples were tested for salivary DHEA using a high sensitivity enzyme immunoassay (Cat. No. 1-1202). Sample test volume was 50 μl of saliva per determination. The assay has a lower limit of sensitivity of 5 pg/mL, a standard curve r…	Salivary DHEA Analysis	*Average % CVs as noted in the kit insert.
							DHEA-S	1-1252	189 - 15,300 pg/mL	43 pg/mL	100 µL	7.25%*	7.55%*	Samples were assayed at the Salimetrics’ SalivaLab (Carlsbad, CA) using the Salimetrics Salivary DHEA-S Assay Kit (Cat. No. 1-1252), without modifications to the manufacturers’ protocol.	Samples were thawed to room temperature, vortexed, and then centrifuged for 15 minutes at approximately 3,000 RPM (1,500 x g) immediately before performing the assay. Samples were tested for salivary DHEA-S using a high sensitivity enzyme immunoassay (Cat. No. 1-1252). Sample test volume was 100 μl of saliva per determination. The assay has a lower limit of sensitivity of 43 pg/mL, a standard cur…	Salivary DHEA-S Analysis	*Average % CVs as noted in the kit insert.
							Estradiol	1-3702/ 1-4702	1 - 32 pg/mL	0.1 pg/mL	100 µL	7.13%*	7.45%*	Samples were assayed at the Salimetrics’ SalivaLab (Carlsbad, CA) using the Salimetrics Salivary Estradiol Assay Kit (Cat. No. 1-3702), without modifications to the manufacturers’ protocol.	Samples were thawed to room temperature, vortexed, and then centrifuged for 15 minutes at approximately 3,000 RPM (1,500 x g) immediately before performing the assay. Samples were tested for salivary estradiol using a high sensitivity enzyme immunoassay (Cat. No. 1-3702). Sample test volume was 100 μl of saliva per determination. The assay has a lower limit of sensitivity of 0.1 pg/mL, a standard…	Salivary Estradiol Analysis	*Average % CVs as noted in the kit insert.
							Estriol	1-1802	20 - 4860 pg/mL	16 pg/mL	25 µL	6.05%*	7.10%*	Samples were assayed at the Salimetrics’ SalivaLab (Carlsbad, CA) using the Salimetrics Salivary Estriol Assay Kit (Cat. No. 1-1802), without modifications to the manufacturers’ protocol.	Samples were thawed to room temperature, vortexed, and then centrifuged for 15 minutes at approximately 3,000 RPM (1,500 x g) immediately before performing the assay. Samples were tested for salivary estriol using a high sensitivity enzyme immunoassay (Cat. No. 1-1802). Sample test volume was 25 μl of saliva per determination. The assay has a lower limit of sensitivity of 16 pg/mL, a standard cur…	Salivary Estriol Analysis	*Average % CVs as noted in the kit insert.
							HS Estriol	1-1802/ 1-2812	5 - 1215 pg/mL	1 pg/mL	100 µL of X2 dilution	5.15%*	9.35%*	Samples were assayed at the Salimetrics’ SalivaLab (Carlsbad, CA) using the Salimetrics High Sensitivity Salivary Estriol Assay Kit (Cat. No. 1-1802), without modifications to the manufacturers’ protocol.	Samples were thawed to room temperature, vortexed, and then centrifuged for 15 minutes at approximately 3,000 RPM (1,500 x g) immediately before performing the assay. Samples were tested for salivary HS estriol using a high sensitivity enzyme immunoassay (Cat. No. 1-1802). Sample test volume was 100 μl of 2X diluted saliva per determination. The assay has a lower limit of sensitivity of 1 pg/mL, …	Salivary HS Estriol Analysis	*Average % CVs as noted in the kit insert.
							Estrone	1-3202	3.1 - 300 pg/mL	1 pg/mL	100 µL	5.47%*	7.80%*	Samples were assayed at the Salimetrics’ SalivaLab (Carlsbad, CA) using the Salimetrics Salivary Estrone Assay Kit (Cat. No. 1-3202), without modifications to the manufacturers’ protocol.	Samples were thawed to room temperature, vortexed, and then centrifuged for 15 minutes at approximately 3,000 RPM (1,500 x g) immediately before performing the assay. Samples were tested for salivary estrone using a high sensitivity enzyme immunoassay (Cat. No. 1-3202). Sample test volume was 100 μl of saliva per determination. The assay has a lower limit of sensitivity of 1 pg/mL, a standard cur…	Salivary Estrone Analysis	*Average % CVs as noted in the kit insert.
							IL-1β	1-3902	3.125 - 200 pg/mL	5.55 pg/mL (at 15x dilution)	100 µL	2.40%*	4.50%*	Samples were assayed at the Salimetrics’ SalivaLab (Carlsbad, CA) using the Salimetrics Salivary Interleukin-1 Beta Assay Kit (Cat. No. 1-3002), without modifications to the manufacturers’ protocol.	Samples were thawed to room temperature, vortexed, and then centrifuged for 15 minutes at approximately 3,000 RPM (1,500 x g) immediately before performing the assay. Samples were tested for salivary IL-1β using a high sensitivity enzyme immunoassay (Cat. No. 1-3002). Sample test volume was 100 μl of saliva per determination. The assay has a lower limit of sensitivity of 0.37 pg/mL, a standard cu…	Salivary IL-1β Analysis	*Average % CVs as noted in the kit insert.
							IL-6	1-3602	1.56 - 100 pg/mL	0.35 pg/mL (at 5x dilution)	100 µL	4.80%*	6.60%*	Samples were assayed at the Salimetrics’ SalivaLab (Carlsbad, CA) using the Salimetrics Salivary Interleukin-6 Assay Kit (Cat. No. 1-3602), without modifications to the manufacturers’ protocol.	Samples were thawed to room temperature, vortexed, and then centrifuged for 15 minutes at approximately 3,000 RPM (1,500 x g) immediately before performing the assay. Samples were tested for salivary IL-6 using a high sensitivity enzyme immunoassay (Cat. No. 1-3602). Sample test volume was 100 μl of saliva per determination. The assay has a lower limit of sensitivity of 0.07 pg/mL, a standard cur…	Salivary IL-6 Analysis	*Average % CVs as noted in the kit insert.
							Melatonin	1-3402	0.78 - 50 pg/mL	1.37 pg/mL	100 µL	5.42%*	8.90%*	Samples were assayed at the Salimetrics’ SalivaLab (Carlsbad, CA) using the Salimetrics Salivary Melatonin Assay Kit (Cat. No. 1-3402), without modifications to the manufacturers’ protocol.	Samples were thawed to room temperature, vortexed, and then centrifuged for 15 minutes at approximately 3,000 RPM (1,500 x g) immediately before performing the assay. Samples were tested for salivary melatonin using a high sensitivity enzyme immunoassay (Cat. No. 1-3402). Sample test volume was 100 μl of saliva per determination. The assay has a lower limit of sensitivity of 0.58 pg/mL, a standar…	Salivary Melatonin Analysis	*Average % CVs as noted in the kit insert.
							17OH Progesterone	1-2602	5.1 - 500 pg/mL	3 pg/mL	50 µL	4.85%*	10.65%*	Samples were assayed at the Salimetrics’ SalivaLab (Carlsbad, CA) using the Salimetrics Salivary 17 Alpha-OHP Assay Kit (Cat. No. 1-2602), without modifications to the manufacturers’ protocol.	Samples were thawed to room temperature, vortexed, and then centrifuged for 15 minutes at approximately 3,000 RPM (1,500 x g) immediately before performing the assay. Samples were tested for salivary 17OH progesterone using a high sensitivity enzyme immunoassay (Cat. No. 1-2602). Sample test volume was 50 μl of saliva per determination. The assay has a lower limit of sensitivity of 3 pg/mL, a sta…	Salivary 17OH Progesterone Analysis	*Average % CVs as noted in the kit insert.
							Progesterone	1-1502/ 1-2502	10 - 2430 pg/mL	5 pg/mL	50 µL	6.20%*	7.55%*	Samples were assayed at the Salimetrics’ SalivaLab (Carlsbad, CA) using the Salimetrics Salivary Progesterone Assay Kit (Cat. No. 1-1502), without modifications to the manufacturers’ protocol.	Samples were thawed to room temperature, vortexed, and then centrifuged for 15 minutes at approximately 3,000 RPM (1,500 x g) immediately before performing the assay. Samples were tested for salivary progesterone using a high sensitivity enzyme immunoassay (Cat. No. 1-1502). Sample test volume was 50 μl of saliva per determination. The assay has a lower limit of sensitivity of 5 pg/mL, a standard…	Salivary Progesterone Analysis	*Average % CVs as noted in the kit insert.
							SIgA	1-1602	2.5 - 600 µg/mL	2.5 µg/mL	10 µL of X5 dilution	5.60%*	8.79%*	Samples were assayed at the Salimetrics’ SalivaLab (Carlsbad, CA) using the Salimetrics Salivary Secretory IgA Assay Kit (Cat. No. 1-1602), without modifications to the manufacturers’ protocol.	Samples were thawed to room temperature, vortexed, and then centrifuged for 15 minutes at approximately 3,000 RPM (1,500 x g) immediately before performing the assay. Samples were tested for salivary SIgA using a high sensitivity enzyme immunoassay (Cat. No. 1-1602). Sample test volume was 10 μl of 5X diluted saliva per determination. The assay has a lower limit of sensitivity of 2.5 μg/mL, a sta…	Salivary SIgA Analysis	*Average % CVs as noted in the kit insert.
							Testosterone	1-2402/ 1-2312	6.1 - 600 pg/mL	1 pg/mL	25 µL	4.60%*	9.85%*	Samples were assayed at the Salimetrics’ SalivaLab (Carlsbad, CA) using the Salimetrics Salivary Testosterone Assay Kit (Cat. No. 1-2402), without modifications to the manufacturers’ protocol.	Samples were thawed to room temperature, vortexed, and then centrifuged for 15 minutes at approximately 3,000 RPM (1,500 x g) immediately before performing the assay. Samples were tested for salivary testosterone using a high sensitivity enzyme immunoassay (Cat. No. 1-2402). Sample test volume was 25 μl of saliva per determination. The assay has a lower limit of sensitivity of 1 pg/mL, a standard…	Salivary Testosterone Analysis	*Average % CVs as noted in the kit insert.
							Uric Acid	1-3802	5 mg/dL	0.07 mg/dL	10 µL	1.88%*	4.46%*	Samples were assayed at the Salimetrics’ SalivaLab (Carlsbad, CA) using the Salimetrics Salivary Uric Acid Assay Kit (Cat. No. 1-3802), without modifications to the manufacturers’ protocol.	Samples were thawed to room temperature, vortexed, and then centrifuged for 15 minutes at approximately 3,000 RPM (1,500 x g) immediately before performing the assay. Samples were tested for salivary uric acid using a kinetic enzyme immunoassay (Cat. No. 1-3802). Sample test volume was 10 μl of saliva per determination. The assay has a lower limit of sensitivity of 0.26 mg/mL, a range from 0-20 m…	Salivary Uric Acid Analysis	*Average % CVs as noted in the kit insert.
							IL-1β (Cytokine Panel)		0.05-2256 pg/mL	0.05 pg/mL	25 μL	3.00%*	3.00%*	Samples were assayed for the Salimetrics Cytokine Panel (IL-1β, IL-6, TNF-α, and IL-8) in duplicate at the Salimetrics SalivaLab (Carlsbad, CA) using a proprietary electrochemilluminesence method developed and validated for saliva by Salimetrics.	Samples were assayed for the Salimetrics Cytokine Panel (IL-1β, IL-6, TNF-α, and IL-8) in duplicate at the Salimetrics SalivaLab (Carlsbad, CA) using a proprietary electrochemilluminesence method developed and validated for saliva by Salimetrics. The average coefficient of variation for all samples tested was <15%, which meets the SalivaLab’s criteria for accuracy and repeatability in Salivary Bi…	Salivary IL-1β Analysis	*Average % CVs as noted in the validation report
							IL-6 (Cytokine Panel)		0.06-3068 pg/mL	0.06 pg/mL	25 μL	3.67%*	6.67%*	Samples were assayed for the Salimetrics Cytokine Panel (IL-1β, IL-6, TNF-α, and IL-8) in duplicate at the Salimetrics SalivaLab (Carlsbad, CA) using a proprietary electrochemilluminesence method developed and validated for saliva by Salimetrics.	Samples were assayed for the Salimetrics Cytokine Panel (IL-1β, IL-6, TNF-α, and IL-8) in duplicate at the Salimetrics SalivaLab (Carlsbad, CA) using a proprietary electrochemilluminesence method developed and validated for saliva by Salimetrics. The average coefficient of variation for all samples tested was <15%, which meets the SalivaLab’s criteria for accuracy and repeatability in Salivary Bi…	Salivary IL-6 Analysis	*Average % CVs as noted in the validation report
							IL-8 (Cytokine Panel)		0.07-2336 pg/mL	0.07 pg/mL	25 µL	3.00%*	8.00%*	Samples were assayed for the Salimetrics Cytokine Panel (IL-1β, IL-6, TNF-α, and IL-8) in duplicate at the Salimetrics SalivaLab (Carlsbad, CA) using a proprietary electrochemilluminesence method developed and validated for saliva by Salimetrics.	Samples were assayed for the Salimetrics Cytokine Panel (IL-1β, IL-6, TNF-α, and IL-8) in duplicate at the Salimetrics SalivaLab (Carlsbad, CA) using a proprietary electrochemilluminesence method developed and validated for saliva by Salimetrics. The average coefficient of variation for all samples tested was <15%, which meets the SalivaLab’s criteria for accuracy and repeatability in Salivary Bi…	Salivary IL-8 Analysis	*Average % CVs as noted in the validation report
							TNF-a (Cytokine Panel)		0.04-1360 pg/mL	0.04 pg/mL	25 μL	6.00%*	13.00%*	Samples were assayed for the Salimetrics Cytokine Panel (IL-1β, IL-6, TNF-α, and IL-8) in duplicate at the Salimetrics SalivaLab (Carlsbad, CA) using a proprietary electrochemilluminesence method developed and validated for saliva by Salimetrics.	Samples were assayed for the Salimetrics Cytokine Panel (IL-1β, IL-6, TNF-α, and IL-8) in duplicate at the Salimetrics SalivaLab (Carlsbad, CA) using a proprietary electrochemilluminesence method developed and validated for saliva by Salimetrics. The average coefficient of variation for all samples tested was <15%, which meets the SalivaLab’s criteria for accuracy and repeatability in Salivary Bi…	Salivary TNF - α Analysis	*Average % CVs as noted in the validation report

## Sheet: Final Report_CRP
Test name:	CRP Final																				Infant's Swab	, Infant's Swab
Salimetrics ID	Sample ID	Rep 1	Rep 2	Mean (pg/mL)															Institution:	NTNU	Oral Swab	, Oral Swab
20196-0001	Diver 01.19-01	415.151	409.528	412.34															Collection Method:	Passive Drool	Passive Drool	, Passive Drool
20196-0002	Diver 01.19-02	1033.34	1016.03	1024.69																	Other	, Other
20196-0003	Diver 01.19-03	184.221	180.569	182.395
20196-0004	Diver 01.19-04	148.335	146.511	147.423
20196-0005	Diver 01.19-05	171.442	144.688	158.065
20196-0006	Diver 01.19-06	161.71	151.374	156.542															Weigh Tubes:	No
20196-0007	Diver 01.19-07	67.999	65.554	66.7765																Yes
20196-0008	Diver 01.19-08	161.102	155.63	158.366																No
20196-0009	Diver 02.19-01	69.832	69.832	69.832
20196-0010	Diver 02.19-02	85.694	83.865	84.7795
20196-0011	Diver 02.19-03	540.692	513.992	527.342
20196-0012	Diver 02.19-04	211.03	211.64	211.335
20196-0013	Diver 02.19-05	136.178	136.786	136.482
20196-0014	Diver 02.19-06	187.265	186.047	186.656
20196-0015	Diver 02.19-07	226.287	226.287	226.287
20196-0016	Diver 02.19-08	402.663	355.411	379.037
20196-0017	Diver 03.19-01	305.375	306.606	305.99
20196-0018	Diver 03.19-02	398.298	389.575	393.937
20196-0019	Diver 03.19-03	824.394	813.045	818.719
20196-0020	Diver 03.19-04	218.351	218.351	218.351
20196-0021	Diver 03.19-05	236.673	233.006	234.839
20196-0022	Diver 03.19-06	113.08	110.647	111.864
20196-0023	Diver 03.19-07	96.655	95.438	96.0465
20196-0024	Diver 03.19-08	203.104	192.746	197.925
20196-0025	Diver 04.19-01	102.132	91.785	96.9585
20196-0026	Diver 04.19-02	117.336	114.904	116.12
20196-0027	Diver 04.19-03	148.943	147.119	148.031
20196-0028	Diver 04.19-04	89.349	88.131	88.74
20196-0029	Diver 04.19-05	376.512	356.03	366.271
20196-0030	Diver 04.19-06	310.302	299.219	304.76
20196-0031	Diver 04.19-07	840.455	835.096	837.775
20196-0032	Diver 04.19-08	222.013	215.3	218.656
20196-0033	Diver 05.19-01	161.102	153.198	157.15
20196-0034	Diver 05.19-02	172.05	166.575	169.312
20196-0035	Diver 05.19-03	324.487	306.606	315.547
20196-0036	Diver 05.19-04	1338.29	1190.14	1264.22
20196-0037	Diver 05.19-05	921.326	893.957	907.641
20196-0038	Diver 05.19-06	2913.1	2873.33	2893.21
20196-0039	Diver 05.19-07	964.56	933.09	948.825
20196-0040	Diver 05.19-08	680.246	663.9	672.073
20196-0041	Diver 06.19-01	148.629	147.483	148.056
20196-0042	Diver 06.19-02	279.394	279.983	279.688
20196-0043	Diver 06.19-03	350.494	355.863	353.178
20196-0044	Diver 06.19-04	693.478	682.764	688.121
20196-0045	Diver 06.19-05	738.42	715.593	727.006
20196-0046	Diver 07.19-01	267.046	271.159	269.102
20196-0047	Diver 07.19-02	341.557	333.822	337.69
20196-0048	Diver 07.19-03	> 8,000	> 8,000
20196-0049	Diver 07.19-04	979.033	984.962	981.997
20196-0050	Diver 07.19-05	3674.27	3718.12	3696.2
20196-0051	Diver 08.19-01	198.202	193.569	195.885
20196-0052	Diver 08.19-02	712.43	700.421	706.426
20196-0053	Diver 08.19-03	356.46	349.302	352.881
20196-0054	Diver 08.19-04	97.908	94.512	96.21
20196-0055	Diver 08.19-05	98.474	99.041	98.7575
20196-0056	Diver 10.19-01	362.432	352.88	357.656
20196-0057	Diver 10.19-02	655.743	653.862	654.803
20196-0058	Diver 10.19-03	345.13	339.771	342.451
20196-0059	Diver 10.19-04	317.2	307.133	312.166
20196-0060	Diver 10.19-05	584.036	561.756	572.896

[truncated: 6 more sheets: Laboratory Report_TNFA, Final Report_TNFA, Laboratory Report_Cortisol, Final Report_Cortisol, Laboratory Report_SIgA, Final Report_SIgA]
